# Supplementary material for: MicroRNA miR-23a cluster promotes osteocyte differentiation by regulating TGF-β signalling in osteoblasts
Source: Nat Commun. 2017 Apr 11;8:15000. doi: 10.1038/ncomms15000 (PMC5394267; doi:10.1038/ncomms15000)
Supplement: Supplementary Data 1 — Whole list of genes of RNA-Seq analysis in Col1a1-miR-23aC mice and WT littermates. [file ncomms15000-s2.xlsx]

## Sheet: Sheet1
id	FPKM_WT	FPKM_23aC	foldChange_23aC/WT	P-value
0610005C13Rik	4.37005	5.4691	1.2515	0.74685
0610007C21Rik	477.572	482.975	1.01131	0.95356
0610007L01Rik	670.006	724.948	1.082	0.276001
0610007P08Rik	180.881	186.968	1.03365	0.699758
0610007P14Rik	186.687	150.535	0.806351	0.0591577
0610007P22Rik	171.865	177.529	1.03296	0.800337
0610008F07Rik	0	0.388344	Inf	0.970982
0610009B14Rik	0.939539	3.023	3.21754	0.365823
0610009B22Rik	55.2099	51.4114	0.931198	0.801436
0610009D07Rik	202.882	209.479	1.03252	0.800794
0610009L18Rik	19.8383	17.3893	0.876553	0.804087
0610009O20Rik	436.854	405.84	0.929007	0.345797
0610010B08Rik	0	0.676401	Inf	0.667563
0610010F05Rik	37.6034	42.3861	1.12719	0.621674
0610010K14Rik	396.331	414.641	1.0462	0.573692
0610010O12Rik	40.5987	33.7014	0.830112	0.487879
0610011F06Rik	100.732	103.334	1.02584	0.868166
0610011L14Rik	239.194	222.809	0.931502	0.493154
0610012G03Rik	511.898	410.543	0.802001	0.00288051
0610012H03Rik	0	0.388344	Inf	0.970982
0610030E20Rik	260.86	256.612	0.983716	0.878884
0610031J06Rik	852.982	977.234	1.14567	0.0523579
0610037L13Rik	360.91	339.467	0.940587	0.589472
0610037P05Rik	201.767	197.634	0.979513	0.86245
0610038B21Rik	5.19857	6.70507	1.28979	0.661361
0610039K10Rik	0.993535	2.05401	2.06738	0.59797
0610040B10Rik	3.75362	4.27552	1.13904	0.955556
0610040F04Rik	1.32572	0.288057	0.217283	0.64933
0610040J01Rik	4.4802	5.94946	1.32794	0.744361
0610043K17Rik	1.32723	2.32553	1.75216	0.617
0910001L09Rik	349.683	320.987	0.917937	0.628588
1100001G20Rik	2.92812	3.13983	1.0723	1
1110001A16Rik	10.5006	10.8304	1.03141	1
1110001J03Rik	112.718	107.216	0.951186	0.824603
1110002B05Rik	201.978	188.179	0.93168	0.521708
1110002L01Rik	21.2757	13.7449	0.646037	0.155533
1110002N22Rik	30.7722	35.8016	1.16344	0.569145
1110003E01Rik	815.687	915.003	1.12176	0.103375
1110004E09Rik	117.51	122.79	1.04493	0.637053
1110004F10Rik	736.37	751.959	1.02117	0.771643
1110005A03Rik	43.7011	57.3339	1.31195	0.247581
1110006O24Rik	12.049	20.0155	1.66117	0.157499
1110007C09Rik	514.687	546.728	1.06225	0.495889
1110008F13Rik	114.924	96.8375	0.842625	0.179619
1110008J03Rik	65.2688	64.7012	0.991304	0.910673
1110008L16Rik	37.8656	43.4719	1.14806	0.618058
1110008P14Rik	357.713	386.736	1.08113	0.479897
1110012D08Rik	233.193	214.742	0.920873	0.448308
1110012J17Rik	199.068	202.826	1.01888	0.799547
1110012L19Rik	69.1501	74.4605	1.0768	0.780698
1110014N23Rik	586.107	557.246	0.950757	0.410282
1110017D15Rik	6.30161	7.32333	1.16214	0.891272
1110017F19Rik	9.06018	4.87644	0.538228	0.261052
1110018G07Rik	501.568	506.877	1.01058	0.89002
1110018J18Rik	108.33	114.467	1.05664	0.793933
1110020A21Rik	5.52471	4.39235	0.795037	0.709027
1110020G09Rik	134.684	120.353	0.893595	0.344436
1110021J02Rik	236.932	248.421	1.04849	0.638193
1110021L09Rik	172.839	191.721	1.10925	0.315686
1110028C15Rik	53.4406	49.376	0.923943	0.607364
1110031I02Rik	102.862	132.901	1.29203	0.110324
1110032A03Rik	64.8343	61.8252	0.953588	0.710933
1110032A04Rik	0	0	NA	NA
1110032F04Rik	2.59594	3.89545	1.50059	0.648973
1110034A24Rik	61.8167	64.7364	1.04723	0.915161
1110034B05Rik	31.8312	30.3031	0.951996	0.892304
1110034G24Rik	33.5968	24.6124	0.73258	0.232152
1110036E04Rik	0	0	NA	NA
1110037F02Rik	581.51	617.845	1.06248	0.383322
1110038B12Rik	301.17	287.72	0.95534	0.610199
1110038D17Rik	455.402	379.015	0.832264	0.0365052
1110038F14Rik	174.48	184.909	1.05977	0.708172
1110046J04Rik	4.36248	3.67006	0.841278	0.952007
1110049F12Rik	196.944	181.994	0.924091	0.50882
1110051M20Rik	277.871	326.733	1.17584	0.13279
1110054M08Rik	19.0614	14.0119	0.735091	0.375133
1110054O05Rik	129.644	150.317	1.15946	0.219568
1110057K04Rik	177.861	183.724	1.03297	0.895289
1110058L19Rik	60.7934	57.6881	0.94892	0.771154
1110059E24Rik	39.8408	36.303	0.911202	0.630178
1110059G10Rik	51.7306	41.4592	0.801445	0.205763
1110059M19Rik	18.3236	3.69487	0.201646	0.113946
1110065P20Rik	115.964	97.3299	0.839314	0.176312
1110067D22Rik	331.735	319.961	0.964509	0.9145
1190002F15Rik	34.2649	29.7558	0.868405	0.620858
1190002H23Rik	407.341	424.2	1.04139	0.622561
1190002N15Rik	453.587	417.054	0.919457	0.461244
1190003J15Rik	2.42941	0.964458	0.396993	0.534236
1190003K10Rik	0	0	NA	NA
1190005F20Rik	147.218	144.542	0.981824	0.945336
1190005I06Rik	24.7539	36.5527	1.47664	0.11719
1190007F08Rik	133.723	113.171	0.846304	0.194794
1190007I07Rik	15.865	11.8448	0.746595	0.538559
1200009I06Rik	348.485	355.981	1.02151	0.956078
1200011I18Rik	211.848	191.952	0.906082	0.308512
1200011M11Rik	106.286	119.239	1.12187	0.410307
1200014J11Rik	257.915	261.791	1.01503	0.856043
1200016B10Rik	49.3096	46.2605	0.938163	0.751593
1300001I01Rik	1157.48	1071.88	0.926051	0.257501
1300002E11Rik	38.8503	53.7668	1.38395	0.104358
1300002K09Rik	5.68821	5.96226	1.04818	1
1300010F03Rik	522.905	585.669	1.12003	0.128331
1300014I06Rik	643.157	624.36	0.970774	0.71164
1300015D01Rik	0.330674	0.864172	2.61336	0.722438
1300017J02Rik	7.6904	5.75795	0.748719	0.711405
1300018I17Rik	446.533	436.947	0.978532	0.755675
1300018J18Rik	150.219	136.38	0.907872	0.338537
1500001M20Rik	85.3542	81.0557	0.949638	0.832763
1500002O10Rik	0	0	NA	NA
1500002O20Rik	367.984	367.692	0.999207	0.98279
1500003O03Rik	1072.2	1103.85	1.02952	0.753885
1500004A13Rik	76.853	74.0444	0.963455	0.861345
1500009C09Rik	0	0	NA	NA
1500009L16Rik	14.8698	16.2665	1.09393	0.913752
1500010J02Rik	359.095	341.88	0.95206	0.583703
1500011B03Rik	98.1475	73.3851	0.747702	0.0573146
1500011H22Rik	171.616	164.65	0.95941	0.679375
1500011K16Rik	98.6045	93.1085	0.944262	0.740402
1500012F01Rik	304.082	288.925	0.950153	0.616167
1500015A07Rik	21.3889	17.4728	0.816912	0.482886
1500015O10Rik	964.127	765.658	0.794147	0.368608
1500016L03Rik	0	0	NA	NA
1500017E21Rik	9.05564	2.93926	0.324577	0.0648299
1500031L02Rik	57.0423	49.7684	0.872481	0.379394
1500032L24Rik	728.006	702.603	0.965106	0.81168
1520402A15Rik	19.2908	22.1818	1.14986	0.726626
1600002D24Rik	0.664374	0.972728	1.46413	0.933195
1600002H07Rik	106.788	90.4453	0.846957	0.277895
1600002K03Rik	56.5406	51.8714	0.917419	0.639364
1600010M07Rik	1.27021	1.07301	0.844752	1
1600012F09Rik	76.4923	90.5917	1.18432	0.214683
1600012H06Rik	270.999	315.971	1.16595	0.0835848
1600014C10Rik	145.641	124.527	0.855024	0.192112
1600014C23Rik	0	0	NA	NA
1600014K23Rik	0	0	NA	NA
1600015I10Rik	1.27021	0.576114	0.453557	0.883325
1600016N20Rik	4.47501	7.08968	1.58428	0.442555
1600019K03Rik	0	0	NA	NA
1600020E01Rik	41.7192	36.235	0.868545	0.625114
1600021P15Rik	124.306	132.744	1.06788	0.576862
1600025M17Rik	0	0	NA	NA
1600027N09Rik	159.887	148.655	0.929753	0.476692
1600029D21Rik	0.941052	0.288057	0.306101	0.834954
1600029I14Rik	0.608865	0.288057	0.473105	1
1600029O15Rik	0.885544	1.56165	1.76349	0.921513
1700001C02Rik	0	0	NA	NA
1700001C19Rik	0.276678	0	0	1
1700001F09Rik	0	0	NA	NA
1700001G11Rik	1.88059	1.18984	0.632695	0.760494
1700001G17Rik	3.70416	2.3338	0.630048	0.683089
1700001J03Rik	0.938026	1.94546	2.07399	0.602394
1700001J11Rik	0.938026	1.94999	2.07882	0.743574
1700001K19Rik	23.2118	23.7232	1.02203	1
1700001K23Rik	2.54345	3.00193	1.18026	0.87575
1700001L05Rik	16.2983	14.6672	0.899922	0.880543
1700001L19Rik	2.65663	2.43409	0.916231	0.998151
1700001O22Rik	38.0859	33.7137	0.885201	0.566259
1700001P01Rik	1.6024	2.72214	1.69879	0.629284
1700003E16Rik	17.2394	22.896	1.32813	0.323523
1700003F12Rik	15.7622	16.9933	1.0781	1
1700003G13Rik	0	0	NA	NA
1700003G18Rik	0.884031	3.81623	4.31685	0.217509
1700003H04Rik	0	0	NA	NA
1700003L19Rik	0	0	NA	NA
1700003M02Rik	2.48643	1.18984	0.478534	0.520376
1700003M07Rik	8.88847	18.1116	2.03765	0.0462611
1700006A11Rik	0	0	NA	NA
1700006E09Rik	0	0	NA	NA
1700007B14Rik	0	0	NA	NA
1700007E06Rik	0	0	NA	NA
1700007F19Rik	0.664374	0.396614	0.596973	1
1700007G11Rik	1.93307	0.972728	0.503203	0.767006
1700007I08Rik	9.8887	7.23505	0.731648	0.55844
1700007K09Rik	0.938026	1.3528	1.44218	0.920641
1700007K13Rik	1.27021	1.56165	1.22944	1
1700007P06Rik	0.553357	0	0	0.768715
1700008A04Rik	0	0	NA	NA
1700008F21Rik	0	0	NA	NA
1700008I05Rik	0.330674	0	0	1
1700008J07Rik	93.4131	76.1496	0.815192	0.183365
1700008K24Rik	0	0	NA	NA
1700008O03Rik	19.1357	24.3793	1.27402	0.567077
1700008P02Rik	0.332187	1.36107	4.09731	0.530057
1700008P20Rik	0.607352	0	0	0.756732
1700009J07Rik	0	0	NA	NA
1700009N14Rik	0.332187	0	0	1
1700009P17Rik	9.22519	7.9952	0.86667	0.866298
1700010B08Rik	0.330674	0.964458	2.91664	0.71647
1700010D01Rik	0	0	NA	NA
1700010I02Rik	0	0	NA	NA
1700010I14Rik	1.93761	3.49883	1.80574	0.531512
1700010J16Rik	0	0	NA	NA
1700010K23Rik	0	0	NA	NA
1700010M22Rik	0	0	NA	NA
1700011A15Rik	0	0	NA	NA
1700011E24Rik	2.15576	1.75769	0.815345	0.962079
1700011F03Rik	0	0	NA	NA
1700011F14Rik	0	0	NA	NA
1700011H14Rik	0	0	NA	NA
1700011I03Rik	0.885544	0	0	0.550487
1700011L22Rik	1.4929	1.46136	0.978875	1
1700011M02Rik	0.330674	0	0	1
1700012A03Rik	0	0	NA	NA
1700012A16Rik	0	0.288057	Inf	0.970981
1700012B07Rik	0.607352	0	0	0.756732
1700012B09Rik	0.276678	1.1733	4.24067	0.708229
1700012B15Rik	157.234	159.881	1.01684	0.950292
1700012D14Rik	7.85001	4.19177	0.533983	0.299237
1700012L04Rik	0	0	NA	NA
1700012P22Rik	0	0	NA	NA
1700013D24Rik	0	0.396614	Inf	0.970982
1700013F07Rik	0	0.676401	Inf	0.667563
1700013G24Rik	0	0	NA	NA
1700013H16Rik	0	0	NA	NA
1700013N18Rik	1.8821	1.46136	0.776449	0.938558
1700014N06Rik	0	0	NA	NA
1700015E13Rik	1.82206	2.62186	1.43895	0.758788
1700015F17Rik	0	0	NA	NA
1700015G11Rik	0	0	NA	NA
1700016C15Rik	0	0.288057	Inf	0.970981
1700016D06Rik	0.330674	0	0	1
1700016H13Rik	0	0.388344	Inf	0.970982
1700016K19Rik	0.607352	0.388344	0.639405	1
1700016L21Rik	0	0	NA	NA
1700016M24Rik	0	0	NA	NA
1700016P04Rik	0	0	NA	NA
1700017B05Rik	526.414	545.022	1.03535	0.631318
1700017D01Rik	0	0	NA	NA
1700017G19Rik	10.6116	5.37334	0.506365	0.161151
1700017J07Rik	0.276678	0	0	1
1700017N19Rik	0	0	NA	NA
1700018A04Rik	0	0	NA	NA
1700018A14Rik	0	0	NA	NA
1700018B08Rik	0	0	NA	NA
1700018B24Rik	0	0	NA	NA
1700018C11Rik	0	0	NA	NA
1700018F24Rik	0	0	NA	NA
1700018L02Rik	6.90442	5.65313	0.818769	0.777667
1700018L24Rik	1.98858	1.56992	0.789464	0.934375
1700019A02Rik	0	0	NA	NA
1700019B03Rik	0.607352	1.18157	1.94545	0.934074
1700019D03Rik	9.73212	11.82	1.21453	0.588661
1700019E08Rik	0	0	NA	NA
1700019E19Rik	200.851	207.916	1.03517	0.816066
1700019G17Rik	15.9722	16.997	1.06416	0.960511
1700019G24Rik	2.54194	2.25459	0.886955	0.977403
1700019L03Rik	26.0844	19.1222	0.73309	0.341768
1700019M22Rik	0	0	NA	NA
1700019N12Rik	23.1721	24.905	1.07478	0.847702
1700019N19Rik	0	0	NA	NA
1700019O17Rik	0	0	NA	NA
1700020A23Rik	3.86464	5.64486	1.46065	0.575084
1700020C07Rik	1.93307	1.64913	0.853112	1
1700020D05Rik	11.276	10.2581	0.909726	0.865898
1700020I14Rik	147.808	176.868	1.19661	0.0901352
1700020L24Rik	28.3579	30.1855	1.06445	0.754403
1700020M21Rik	0	0	NA	NA
1700020N01Rik	0	0	NA	NA
1700020N18Rik	0	0	NA	NA
1700020O03Rik	300.776	278.121	0.924681	0.410408
1700021C14Rik	15.7577	16.8508	1.06937	0.904174
1700021F05Rik	139.832	145.649	1.0416	0.68402
1700021F07Rik	0.276678	0	0	1
1700021K19Rik	613.668	635.905	1.03624	0.548967
1700022A21Rik	0	0	NA	NA
1700022E09Rik	0	0	NA	NA
1700022I11Rik	0.662861	0.288057	0.434567	1
1700022P22Rik	0.939539	0.793227	0.844272	1
1700023A16Rik	0	0	NA	NA
1700023E05Rik	0	0	NA	NA
1700023F02Rik	0	0	NA	NA
1700023I07Rik	0	0	NA	NA
1700023L04Rik	0.553357	1.16503	2.10539	0.940846
1700024G13Rik	0	0	NA	NA
1700024P03Rik	1.87908	1.1733	0.624403	0.761186
1700024P04Rik	0	0	NA	NA
1700024P16Rik	0.661348	0	0	0.745894
1700025B11Rik	0	0	NA	NA
1700025C18Rik	0	0	NA	NA
1700025E21Rik	0.332187	0.676401	2.03621	0.948839
1700025F22Rik	0	0	NA	NA
1700025F24Rik	0	0.684671	Inf	0.66616
1700025G04Rik	522.424	418.463	0.801003	0.00546926
1700025K23Rik	13.7549	17.3139	1.25875	0.449575
1700025M24Rik	0	0	NA	NA
1700025N23Rik	0.608865	0.684671	1.1245	1
1700026D08Rik	14.7566	11.8786	0.804972	0.515328
1700026D11Rik	0	0	NA	NA
1700026J04Rik	3.70265	6.04148	1.63166	0.499204
1700026L06Rik	4.8072	3.04781	0.63401	0.53103
1700027A15Rik	0	0	NA	NA
1700027A23Rik	0	0.288057	Inf	0.970981
1700027D21Rik	0	0	NA	NA
1700027F09Rik	0	0	NA	NA
1700027H10Rik	0	0	NA	NA
1700027I24Rik	0	0	NA	NA
1700027J07Rik	1.99161	0.784958	0.394132	0.591986
1700027L20Rik	0.608865	0.396614	0.651398	1
1700028B04Rik	0	0.784958	Inf	0.650617
1700028I16Rik	0.276678	1.36107	4.91933	0.533952
1700028J19Rik	8.41158	6.14176	0.730155	0.548097
1700028K03Rik	6.24913	6.92219	1.1077	0.889114
1700028M03Rik	0	0	NA	NA
1700028P14Rik	0	0	NA	NA
1700028P15Rik	0	0	NA	NA
1700029B22Rik	0	0	NA	NA
1700029F09Rik	5.08755	6.02867	1.18498	0.821329
1700029F12Rik	0	0	NA	NA
1700029G01Rik	99.5443	121.626	1.22183	0.185725
1700029H14Rik	8.51288	9.13542	1.07313	0.920268
1700029I01Rik	42.4547	38.161	0.898864	0.52945
1700029I15Rik	4.14283	1.74942	0.422276	0.367374
1700029J03Rik	0	0.388344	Inf	0.970982
1700029J07Rik	18.4016	21.2931	1.15713	0.597464
1700029J11Rik	1.87757	1.64913	0.878334	1
1700029M20Rik	0	0	NA	NA
1700029P11Rik	0	0	NA	NA
1700030C10Rik	1.6024	1.46963	0.917142	1
1700030F18Rik	0	0.676401	Inf	0.667563
1700030J22Rik	23.0019	18.696	0.812804	0.525575
1700030K09Rik	88.4904	93.476	1.05634	0.741924
1700030L20Rik	8.74074	11.5861	1.32552	0.58997
1700031F05Rik	0	0	NA	NA
1700031M16Rik	0	0	NA	NA
1700034E13Rik	0	0	NA	NA
1700034F02Rik	0	0.776688	Inf	0.651804
1700034H14Rik	112.957	96.0824	0.850607	0.252865
1700034H15Rik	11.9373	10.0244	0.839752	0.756154
1700034I23Rik	0.607352	1.95826	3.22426	0.564432
1700034J05Rik	5.85841	3.41508	0.582938	0.460408
1700034K08Rik	0	0	NA	NA
1700034O15Rik	0	0	NA	NA
1700034P13Rik	0.330674	0.784958	2.37381	0.949416
1700036G14Rik	0	0	NA	NA
1700037C18Rik	17.9065	20.1619	1.12595	0.818538
1700037H04Rik	337.683	296.292	0.877425	0.173837
1700039E15Rik	0.330674	0	0	1
1700040I03Rik	115.657	115.069	0.994913	0.987121
1700040L02Rik	4.41799	5.69901	1.28996	0.844778
1700040N02Rik	0.607352	0.288057	0.474284	1
1700041C23Rik	0	0	NA	NA
1700041M19Rik	0	0	NA	NA
1700042B14Rik	0	0	NA	NA
1700042G07Rik	0	0	NA	NA
1700042G15Rik	0	0.288057	Inf	0.970981
1700044K03Rik	0	0	NA	NA
1700045H11Rik	0.276678	0	0	1
1700045I19Rik	1.8266	1.56165	0.854949	0.937658
1700047G03Rik	0.332187	0	0	1
1700047I17Rik2	0	0	NA	NA
1700047L14Rik	0	0	NA	NA
1700047M11Rik	1.93156	1.07301	0.555517	0.763044
1700048O20Rik	35.4887	25.6681	0.723275	0.228547
1700049E15Rik	0	0	NA	NA
1700049E22Rik	0.330674	0	0	1
1700049G17Rik	10.5006	11.7029	1.1145	0.877807
1700049L16Rik	0	0	NA	NA
1700052I22Rik	0	0	NA	NA
1700052K11Rik	74.4515	70.7899	0.950819	0.750365
1700052N19Rik	111.641	117.921	1.05625	0.628654
1700054K19Rik	0	0	NA	NA
1700054N08Rik	34.3167	39.4919	1.15081	0.523943
1700054O13Rik	0	0	NA	NA
1700055C04Rik	0	0	NA	NA
1700055N04Rik	2.04625	1.74942	0.854937	0.964098
1700056E22Rik	7.90617	8.38808	1.06095	1
1700057G04Rik	0	0	NA	NA
1700057H15Rik	0	0	NA	NA
1700057K13Rik	8.4064	7.3188	0.870623	0.845414
1700058G18Rik	0.995048	0	0	0.529773
1700060C20Rik	0.330674	0.388344	1.1744	1
1700061F12Rik	0	0	NA	NA
1700061G19Rik	10.6146	15.0932	1.42192	0.362826
1700061I17Rik	0	0	NA	NA
1700061J05Rik	0	0	NA	NA
1700063A18Rik	0	0	NA	NA
1700063D05Rik	1.16071	0.676401	0.582748	0.883727
1700065D16Rik	2.87564	0.676401	0.235218	0.293388
1700065I16Rik	0.330674	0	0	1
1700065I17Rik	0	0.288057	Inf	0.970981
1700065J11Rik	0.330674	0.396614	1.19941	1
1700065J18Rik	1.16222	0.793227	0.682509	0.878748
1700066B17Rik	0.276678	0	0	1
1700066B19Rik	1.60543	0.396614	0.247046	0.50217
1700066M21Rik	56.6017	58.6605	1.03637	0.962237
1700066O22Rik	0	0.288057	Inf	0.970981
1700067G17Rik	0	0.288057	Inf	0.970981
1700067K01Rik	8.62303	3.79516	0.440119	0.155709
1700067P10Rik	0	0	NA	NA
1700069L16Rik	0	0	NA	NA
1700069P05Rik	0	0	NA	NA
1700071K01Rik	0	0	NA	NA
1700072B07Rik	0	0	NA	NA
1700072E05Rik	0	0	NA	NA
1700073E17Rik	0	0.684671	Inf	0.66616
1700074P13Rik	0	0	NA	NA
1700080E11Rik	0	0	NA	NA
1700080N15Rik	0	0	NA	NA
1700080O16Rik	0	0	NA	NA
1700081H04Rik	0	0	NA	NA
1700081L11Rik	915.76	985.287	1.07592	0.275158
1700084C01Rik	2.87261	0.388344	0.135188	0.167383
1700084E18Rik	4.97286	6.1039	1.22744	0.935226
1700084J12Rik	0.938026	1.4779	1.57554	0.921346
1700085B03Rik	0.330674	0	0	1
1700086L19Rik	2.87261	2.44236	0.850221	0.995424
1700086O06Rik	26.9775	33.188	1.23021	0.435709
1700088E04Rik	5.02686	3.78689	0.753331	0.772312
1700090G07Rik	0	0	NA	NA
1700092M07Rik	2.93115	4.40062	1.50133	0.652062
1700093K21Rik	2.48946	4.08322	1.6402	0.554279
1700094D03Rik	42.2184	56.2889	1.33328	0.246491
1700094J05Rik	0.664374	0	0	0.745317
1700095B10Rik	0	0.288057	Inf	0.970981
1700095B22Rik	0	0	NA	NA
1700096J18Rik	0.664374	0	0	0.745317
1700096K18Rik	23.7725	23.9109	1.00582	0.942687
1700101E01Rik	2.37693	0.576114	0.242378	0.38765
1700102P08Rik	2.98277	4.74308	1.59016	0.568705
1700106J16Rik	0.330674	0.964458	2.91664	0.71647
1700106N22Rik	47.9554	40.2107	0.838503	0.421131
1700108F19Rik	0.276678	0	0	1
1700108J01Rik	0.993535	0.396614	0.399194	0.823554
1700108M19Rik	0.330674	0	0	1
1700109F18Rik	1.32421	0.793227	0.59902	0.872509
1700109G14Rik	0	0.288057	Inf	0.970981
1700109H08Rik	6.18908	4.1835	0.675949	0.568209
1700110I01Rik	0	0	NA	NA
1700110K17Rik	1.32875	0.388344	0.292263	0.703956
1700110M21Rik	0	1.36934	Inf	0.299647
1700111N16Rik	0	0	NA	NA
1700112E06Rik	7.52085	1.94172	0.258178	0.0386552
1700112H15Rik	0	0.396614	Inf	0.970982
1700113H08Rik	0.332187	0.288057	0.867154	1
1700113I22Rik	108.768	81.5942	0.750164	0.0636566
1700119H24Rik	5.30354	6.63413	1.25089	0.739497
1700120K04Rik	8.39883	7.08968	0.844127	0.766555
1700121N20Rik	0	0	NA	NA
1700123I01Rik	2.87261	1.3528	0.470931	0.573738
1700123K08Rik	0.330674	0	0	1
1700123L14Rik	0.276678	0	0	1
1700123M08Rik	7.95498	5.94572	0.747421	0.573556
1700123O20Rik	209.933	227.447	1.08343	0.399164
1700125D06Rik	0.662861	0	0	0.745605
1700125G02Rik	0	0	NA	NA
1700125G22Rik	0.276678	0	0	1
1700125H03Rik	8.22928	5.74061	0.697584	0.547852
1700125H20Rik	0.662861	0.396614	0.598336	1
1700126H18Rik	0	0	NA	NA
1700128F08Rik	0	0	NA	NA
1700129C05Rik	0	0	NA	NA
1810006J02Rik	1.82357	1.46963	0.805907	0.939586
1810006K21Rik	682.768	624.377	0.914479	0.446446
1810007D17Rik	0	0	NA	NA
1810007I06Rik	0	0.288057	Inf	0.970981
1810008A18Rik	339.014	323.015	0.952807	0.637659
1810009A15Rik	162.168	150.406	0.927474	0.486913
1810009J06Rik	0	0	NA	NA
1810010D01Rik	0.993535	0.684671	0.689126	1
1810010H24Rik	7.52237	13.8822	1.84546	0.116117
1810011H11Rik	2.15424	6.10415	2.83355	0.13863
1810011O10Rik	118.983	109.82	0.922983	0.505243
1810012P15Rik	28.9043	29.372	1.01618	0.973718
1810013D10Rik	197.695	190.38	0.963002	0.789151
1810013L24Rik	316.122	322.357	1.01972	0.849353
1810014B01Rik	15.9197	9.90758	0.622348	0.246572
1810014F10Rik	87.8696	91.114	1.03692	0.791101
1810018F18Rik	0	0	NA	NA
1810019D21Rik	2.9873	1.16503	0.389994	0.352533
1810019J16Rik	9.12844	8.11203	0.888654	0.806078
1810020D17Rik	110	102.912	0.935562	0.75698
1810021B22Rik	16.0283	17.5446	1.0946	0.954668
1810022K09Rik	16.4221	15.1601	0.923154	0.718718
1810024B03Rik	22.7116	24.9381	1.09803	0.770728
1810026B05Rik	18.137	15.3223	0.844807	0.663628
1810026J23Rik	323.669	317.613	0.981289	0.884448
1810027O10Rik	332.371	313.438	0.943037	0.572192
1810029B16Rik	55.9855	46.6949	0.834054	0.388992
1810030J14Rik	0	0	NA	NA
1810030N24Rik	10.1138	8.91378	0.881351	0.970935
1810030O07Rik	278.906	328.583	1.17811	0.0747497
1810031K17Rik	503.124	508.29	1.01027	0.977166
1810032O08Rik	94.8609	88.8327	0.936453	0.681583
1810033B17Rik	8.12064	6.71788	0.827259	0.752853
1810035I16Rik	0	0.388344	Inf	0.970982
1810035L17Rik	14.7087	14.5624	0.990055	0.969945
1810037I17Rik	165.966	197.692	1.19116	0.106009
1810041L15Rik	436.134	345.646	0.792522	0.055977
1810043G02Rik	215.677	215.014	0.996926	0.909388
1810043H04Rik	113.887	101.917	0.89489	0.68472
1810044D09Rik	9.34205	5.85744	0.626998	0.353842
1810046J19Rik	205.888	196.568	0.954728	0.738178
1810046K07Rik	0	0	NA	NA
1810048J11Rik	70.238	89.2896	1.27124	0.138497
1810049H13Rik	32.6634	30.2829	0.92712	0.723314
1810053B23Rik	0.662861	0	0	0.745605
1810055G02Rik	1475.11	1558.67	1.05665	0.403796
1810058I24Rik	925.605	917.84	0.991611	0.786597
1810062G17Rik	6.24308	4.96019	0.794511	0.74604
1810062O18Rik	2.43092	1.06475	0.438001	0.529064
1810063B05Rik	61.2079	59.154	0.966444	0.741003
1810063B07Rik	94.3769	103.409	1.09571	0.514893
1810064F22Rik	0.332187	0	0	1
1810065E05Rik	0	0	NA	NA
1810074P20Rik	229.361	245.936	1.07226	0.493964
2010001E11Rik	3.86464	2.11669	0.547707	0.690947
2010001M06Rik	5.7489	6.94779	1.20854	0.987195
2010001M09Rik	5.52708	6.66801	1.20642	0.934854
2010002M12Rik	0.330674	0.288057	0.871121	1
2010002N04Rik	121.917	123.334	1.01162	0.96139
2010003K11Rik	0	0	NA	NA
2010003K15Rik	0	0.684671	Inf	0.66616
2010005H15Rik	0	0	NA	NA
2010007H12Rik	90.2617	86.2207	0.955231	0.74818
2010009K17Rik	3.54153	0.576114	0.162674	0.301711
2010011I20Rik	98.3752	119.606	1.21581	0.144299
2010012O05Rik	114.221	129.338	1.13235	0.495797
2010015L04Rik	88.8737	88.124	0.991564	1
2010016I18Rik	0.332187	1.86624	5.61805	0.379518
2010106E10Rik	0	0	NA	NA
2010106G01Rik	488.188	500.153	1.02451	0.717722
2010107E04Rik	206.612	225.638	1.09209	0.395606
2010107G12Rik	15.1428	10.3253	0.681861	0.298074
2010107G23Rik	5.19706	5.65313	1.08776	1
2010107H07Rik	69.0391	73.7027	1.06755	0.662073
2010109I03Rik	0.993535	0.288057	0.289932	0.831049
2010109K11Rik	75.2063	62.0932	0.825638	0.200847
2010110P09Rik	11.6607	11.0891	0.950989	1
2010111I01Rik	454.557	723.961	1.59267	9.03974e-11
2010204K13Rik	25.644	30.269	1.18035	0.610585			B3galt2
2010300C02Rik	191.94	127.471	0.664121	0.000232145
2010305A19Rik	68.5285	66.1588	0.965421	0.993951			Mdfi
2010315B03Rik	0	0	NA	NA			Pcdhac2
2010317E24Rik	94.5317	97.994	1.03663	0.801195			Robo2
2010320M18Rik	87.4826	107.016	1.22328	0.138391
2010321M09Rik	296.776	306.101	1.03142	0.742575
2200002D01Rik	13.4857	14.4168	1.06904	0.89082
2200002J24Rik	3.48299	1.07301	0.308073	0.281923
2200002K05Rik	15.0858	11.6485	0.77215	0.426331
2210009G21Rik	24.7624	22.2204	0.897347	0.648233
2210010C04Rik	0	0.388344	Inf	0.970982
2210010C17Rik	0	0.396614	Inf	0.970982
2210012G02Rik	119.547	124.965	1.04532	0.734082
2210013O21Rik	110.146	103.96	0.94384	0.704198
2210015D19Rik	122.535	120.121	0.980299	0.90728
2210016F16Rik	284.273	217.418	0.764821	0.00548726
2210016L21Rik	255.297	242.696	0.950643	0.583472
2210018M11Rik	397.928	403.736	1.0146	0.781663
2210019I11Rik	0	0	NA	NA
2210020M01Rik	24.4211	19.8565	0.813088	0.525639
2210021J22Rik	53.8287	50.469	0.937586	0.785229
2210039B01Rik	43.0013	39.9979	0.930155	0.685804
2210403K04Rik	296.784	429.871	1.44843	3.65178e-06
2210404J11Rik	85.7108	95.8106	1.11784	0.464232
2210404O07Rik	28.5162	26.2946	0.922093	0.877638
2210407C18Rik	0	0.388344	Inf	0.970982
2210408F21Rik	1.93307	5.344	2.76451	0.156658
2210408I21Rik	24.9784	32.6535	1.30727	0.2873
2210409E12Rik	0.332187	0.576114	1.73431	0.948211
2210411K11Rik	111.257	87.6101	0.787457	0.0802417
2210414B05Rik	0	0.676401	Inf	0.667563
2210415F13Rik	0	0	NA	NA
2210417A02Rik	0	0	NA	NA
2210417K05Rik	10.2209	9.36081	0.915851	0.835868
2300002M23Rik	0	0	NA	NA
2300003K06Rik	0	0	NA	NA
2300005B03Rik	0.553357	0	0	0.768715
2300009A05Rik	93.6349	90.8929	0.970715	0.785816
2310001A20Rik	211.185	206.184	0.976316	0.93558
2310001H17Rik	3.53699	2.53437	0.716535	0.77247
2310001K24Rik	0	0	NA	NA
2310002J15Rik	0.608865	0	0	0.756414
2310002L09Rik	3.75211	0.972728	0.259249	0.331255
2310002L13Rik	0.608865	0.288057	0.473105	1
2310003C23Rik	382.843	393.892	1.02886	0.867706
2310003F16Rik	791.5	736.916	0.931037	0.439478
2310003H01Rik	364.161	351.707	0.9658	0.633425
2310003L22Rik	56.3212	52.3102	0.928784	0.675583
2310004I24Rik	55.2034	59.5837	1.07935	0.709632
2310004N24Rik	116.684	113.826	0.975505	0.819998
2310005A03Rik	0.553357	0	0	0.768715
2310005G13Rik	0.276678	0	0	1
2310007B03Rik	0.332187	0	0	1
2310007L24Rik	4.91519	3.10222	0.631149	0.64106
2310008H04Rik	111.219	110.253	0.991316	0.986275
2310008H09Rik	352.696	396.405	1.12393	0.190818
2310009A05Rik	50.4133	50.7939	1.00755	0.927736
2310009B15Rik	70.4646	73.2987	1.04022	0.795197
2310010M20Rik	3.2048	2.54264	0.793386	0.879355
2310011J03Rik	340.526	320.957	0.942533	0.483296
2310014F07Rik	1.54538	0	0	0.275439
2310014H01Rik	691.514	724.806	1.04814	0.52043
2310014L17Rik	12.4907	14.0617	1.12578	0.680035
2310015A10Rik	217.864	184.21	0.845524	0.117091
2310015B20Rik	6.12385	2.82243	0.460892	0.478657
2310015D24Rik	5.35451	1.64913	0.307989	0.183962
2310016C08Rik	98.4924	97.4398	0.989312	0.947492
2310016M24Rik	462.139	401.605	0.869015	0.0776263
2310021P13Rik	2754.14	2721.73	0.988231	0.734887
2310022A10Rik	315.255	297.662	0.944192	0.497315
2310022B05Rik	2238.61	2320.37	1.03652	0.515377
2310028H24Rik	157.745	157.319	0.997295	0.919835
2310028O11Rik	532.368	557.001	1.04627	0.590512
2310030A07Rik	0	0	NA	NA
2310030G06Rik	15.589	12.9637	0.83159	0.642262
2310030N02Rik	43.976	41.4584	0.94275	0.823976
2310033E01Rik	0	0.396614	Inf	0.970982
2310033P09Rik	166.923	151.594	0.908164	0.359228
2310034C09Rik	0	0	NA	NA
2310034G01Rik	4.36702	4.68867	1.07365	1
2310034O05Rik	0	0.388344	Inf	0.970982
2310035C23Rik	156.039	146.988	0.941994	0.652244
2310035K24Rik	202.771	206.489	1.01833	0.974874
2310036O22Rik	894.114	929.628	1.03972	0.596483
2310037I24Rik	625.483	639.686	1.02271	0.729956
2310039H08Rik	338.771	340.677	1.00563	0.952694
2310040G24Rik	12.1989	3.95812	0.324466	0.214445
2310042D19Rik	107.017	81.2395	0.75913	0.101889
2310042E22Rik	0.608865	0.964458	1.58403	0.932786
2310043J07Rik	0	0.388344	Inf	0.970982
2310043L19Rik	0.332187	0.396614	1.19395	1
2310044G17Rik	330.337	320.426	0.969998	0.696732
2310044H10Rik	1273.45	1183.77	0.929575	0.211904
2310045N01Rik	256.204	221.376	0.864062	0.111399
2310046A06Rik	237.337	290.859	1.22551	0.0356508
2310046K01Rik	32.0633	22.3991	0.69859	0.163682
2310046O06Rik	225.173	210.013	0.932675	0.4813
2310047B19Rik	105.732	100.959	0.954851	0.755407
2310047M10Rik	213.17	226.515	1.0626	0.607781
2310050B05Rik	22.5623	2.12496	0.0941817	0.152793
2310050C09Rik	0	0	NA	NA
2310057J16Rik	65.9948	67.2817	1.0195	0.976425
2310057J18Rik	0	0	NA	NA
2310057M21Rik	68.5421	74.7891	1.09114	0.497248
2310057N15Rik	0	0	NA	NA
2310061C15Rik	126.96	118.284	0.931664	0.596553
2310061I04Rik	134.892	132.263	0.980513	0.996083
2310061J03Rik	20.1223	24.0942	1.19738	0.586103
2310061N02Rik	0	0	NA	NA
2310065F04Rik	0.993535	0	0	0.530038
2310067B10Rik	1178.66	1059.04	0.898511	0.0563425
2310068J16Rik	5.79922	6.32126	1.09002	0.904433
2310069B03Rik	2.20975	0.388344	0.175741	0.293868
2310069G16Rik	7.90768	4.17523	0.527997	0.264721
2310079F23Rik	90.5856	96.4001	1.06419	0.619569
2310079G19Rik	0	0	NA	NA
2400001E08Rik	1098.63	1037.36	0.94423	0.330132
2400003C14Rik	555.118	594.177	1.07036	0.350742
2410001C21Rik	524.298	530.387	1.01161	0.93463
2410002F23Rik	1229.28	1239.16	1.00804	0.973122
2410002I01Rik	184.991	207.895	1.12381	0.271504
2410002O22Rik	142.776	137.517	0.963166	0.712303
2410003K15Rik	150.663	151.871	1.00802	0.921897
2410004A20Rik	1.9901	4.06668	2.04346	0.362269
2410004B18Rik	83.3045	73.4939	0.882232	0.453929
2410004I01Rik	3.42748	4.28379	1.24984	0.856373
2410004N09Rik	57.9804	54.8563	0.946119	0.676523
2410004P03Rik	8.83901	7.5111	0.849767	0.777465
2410006H16Rik	315.779	270.59	0.856896	0.309301
2410007B07Rik	0	0	NA	NA
2410012M07Rik	0	0	NA	NA
2410015M20Rik	434.505	363.185	0.83586	0.0782192
2410016O06Rik	88.0655	83.4522	0.947615	0.641303
2410017I17Rik	0	0	NA	NA
2410017P09Rik	40.5687	47.0246	1.15914	0.448309
2410018L13Rik	24.4969	16.8004	0.685817	0.241479
2410018M08Rik	56.6998	62.768	1.10702	0.570671
2410022L05Rik	39.5738	26.7245	0.675308	0.128693
2410042D21Rik	21.7751	25.205	1.15752	0.579967
2410057H14Rik	0.607352	0	0	0.756732
2410066E13Rik	77.6172	68.4177	0.881476	0.448987
2410075B13Rik	46.7601	47.6341	1.01869	0.993723
2410076I21Rik	25.1395	28.5868	1.13713	0.670447
2410088K16Rik	0	0.396614	Inf	0.970982
2410089E03Rik	517.341	547.329	1.05797	0.417989
2410091C18Rik	120.882	134.794	1.11508	0.363151
2410114N07Rik	0	0	NA	NA
2410127L17Rik	40.9371	27.7015	0.676685	0.149235
2410131K14Rik	172.656	177.982	1.03085	0.760563
2410137F16Rik	0.330674	0.784958	2.37381	0.949416
2410137M14Rik	0	0.776688	Inf	0.651804
2410141K09Rik	0	0	NA	NA
2500003M10Rik	789.266	844.692	1.07022	0.299483
2500004C02Rik	8.73469	6.39221	0.731818	0.580182
2510002D24Rik	145.299	147.272	1.01358	0.942371
2510003D18Rik	0	0.388344	Inf	0.970982
2510003E04Rik	252.354	270.648	1.0725	0.505811
2510006D16Rik	484.771	536.23	1.10615	0.212103
2510009E07Rik	730.12	683.755	0.936497	0.331969
2510012J08Rik	506.53	484.671	0.956846	0.54776
2510039O18Rik	903.499	890.413	0.985517	0.720928
2510049J12Rik	2.70911	3.01474	1.11281	1
2600006L11Rik	4.92038	7.41082	1.50615	0.517246
2610001J05Rik	96.0494	116.156	1.20933	0.164535
2610002D18Rik	10.0634	19.481	1.93582	0.0650352
2610002I17Rik	104.598	86.4778	0.826768	0.214807
2610002J02Rik	306.178	274.569	0.896761	0.241158
2610002M06Rik	58.0871	53.559	0.922046	0.641115
2610005L07Rik	108.336	111.702	1.03107	0.974628
2610008E11Rik	98.824	125.998	1.27497	0.067138
2610015P09Rik	54.5104	56.7188	1.04051	0.975767
2610017I09Rik	10.0012	6.40875	0.640796	0.425366
2610018G03Rik	31.6486	21.806	0.689001	0.506841
2610019F03Rik	112.709	94.1284	0.835148	0.174591
2610020C07Rik	15.367	11.8114	0.768624	0.43897
2610020H08Rik	37.6438	33.3381	0.885621	0.603873
2610021K21Rik	9.12239	7.31053	0.801383	0.662015
2610024G14Rik	137.227	146.55	1.06794	0.564666
2610027L16Rik	204.986	196.533	0.958766	0.585578
2610028E06Rik	0.276678	0	0	1
2610028H24Rik	0.608865	0.388344	0.637816	1
2610029G23Rik	180.059	173.821	0.965357	0.868323
2610029I01Rik	21.9332	30.2983	1.38139	0.331232
2610034B18Rik	342.458	357.382	1.04358	0.714805
2610034M16Rik	0	0	NA	NA
2610035D17Rik	16.3057	11.2687	0.691089	0.3168
2610037D02Rik	0	0.288057	Inf	0.970981
2610039C10Rik	59.5156	75.6082	1.27039	0.161552
2610044O15Rik	15.9691	23.5596	1.47532	0.163791
2610100L16Rik	0	0	NA	NA
2610101N10Rik	211.837	224.255	1.05862	0.508079
2610109H07Rik	7.46837	7.95385	1.06501	0.940175
2610203C20Rik	351.614	382.988	1.08923	0.405779
2610203C22Rik	11.0038	7.30226	0.66361	0.408589
2610204G22Rik	5.75193	8.98073	1.56134	0.465223
2610206C17Rik	3.1508	4.76789	1.51323	0.567373
2610301B20Rik	84.5726	80.4633	0.951411	0.654243
2610301G19Rik	889.945	855.148	0.9609	0.6434
2610305D13Rik	0.608865	0.684671	1.1245	1
2610306M01Rik	32.6679	34.2823	1.04942	0.895819
2610318N02Rik	13.1602	23.669	1.79852	0.0732043
2610507B11Rik	2838.25	2876.69	1.01355	0.808599
2610507I01Rik	6.62926	5.75342	0.867883	0.8497
2610524H06Rik	66.9807	66.8099	0.99745	1
2610528A11Rik	1.27173	0.288057	0.226509	0.654336
2610528E23Rik	75.355	71.9005	0.954158	0.697103
2610528J11Rik	0.330674	0	0	1
2700007P21Rik	217.588	206.316	0.948195	0.535416
2700023E23Rik	28.6773	32.554	1.13518	0.649979
2700029M09Rik	80.3667	94.3704	1.17425	0.327262
2700046A07Rik	0.995048	0	0	0.529773
2700046G09Rik	21.1122	19.1681	0.907916	0.790338
2700049A03Rik	101.612	112.761	1.10973	0.444116
2700050L05Rik	162.09	164.405	1.01428	0.940295
2700060E02Rik	515.467	574.638	1.11479	0.132362
2700062C07Rik	105.126	98.8363	0.940166	0.835097
2700078E11Rik	197.854	224.256	1.13344	0.174247
2700078K21Rik	284.218	276.571	0.973097	0.782162
2700081O15Rik	1436.45	1290.6	0.898463	0.0882096
2700086A05Rik	0	0	NA	NA
2700089E24Rik	361.014	369.627	1.02386	0.747404
2700090O03Rik	0.276678	0.388344	1.40359	1
2700094K13Rik	283.547	271.065	0.955976	0.68311
2700097O09Rik	21.3312	19.3852	0.908772	0.787908
2700099C18Rik	23.6053	27.593	1.16893	0.604547
2810001G20Rik	37.8686	35.0588	0.9258	0.611798
2810002D19Rik	13.1536	9.73181	0.739862	0.560718
2810002N01Rik	147.025	165.066	1.1227	0.349426
2810004N23Rik	142.379	131.478	0.923434	0.605979
2810006K23Rik	52.3351	51.2036	0.978378	0.999917
2810007J24Rik	0	0	NA	NA
2810008D09Rik	110.207	127.332	1.15539	0.3151
2810008M24Rik	189.044	218.86	1.15772	0.168782
2810021B07Rik	73.8337	69.9001	0.946723	0.809403
2810021J22Rik	56.1706	57.0736	1.01607	0.933178
2810025M15Rik	293.413	272.293	0.928017	0.432423
2810030E01Rik	39.6436	35.9896	0.907829	0.70779
2810032G03Rik	7.01609	5.03941	0.718264	0.631173
2810046L04Rik	469.986	534.059	1.13633	0.112332
2810047C21Rik1	7.73748	12.8762	1.66413	0.265702
2810055F11Rik	230.812	216.286	0.937068	0.537298
2810055G20Rik	7.85607	11.0393	1.40519	0.551036
2810403A07Rik	626.519	581.596	0.928298	0.340036
2810403D21Rik	1.88059	3.21077	1.70732	0.637284
2810405F15Rik	1.5484	4.78443	3.08991	0.176595
2810405K02Rik	92.328	66.2754	0.717826	0.0409615
2810407C02Rik	294.801	293.997	0.997275	1
2810408A11Rik	42.8475	55.5751	1.29704	0.213167
2810408I11Rik	8.68005	9.3352	1.07548	0.841148
2810408M09Rik	121.876	108.428	0.889654	0.374564
2810410L24Rik	85.0065	82.8915	0.97512	0.911909
2810417H13Rik	146.512	162.425	1.10861	0.327517
2810422J05Rik	326.985	309.811	0.94748	0.502535
2810422O20Rik	5.25105	11.2316	2.13892	0.18337
2810428I15Rik	598.651	573.161	0.957419	0.660918
2810429I04Rik	1.54689	1.75769	1.13627	1
2810432D09Rik	115.916	112.707	0.972315	0.886799
2810432L12Rik	194.282	203.871	1.04935	0.690696
2810433D01Rik	32.4398	25.2344	0.777883	0.309257
2810442I21Rik	6.63747	7.23959	1.09071	1
2810442N19Rik	6.4703	4.37127	0.675591	0.592162
2810453I06Rik	217.348	224.514	1.03297	0.801039
2810454H06Rik	5.52622	4.28379	0.775176	0.710786
2810459M11Rik	29.7164	31.3679	1.05557	0.856777
2810474O19Rik	134.226	142.928	1.06483	0.63575
2900002K06Rik	10.2157	9.23118	0.903626	0.968123
2900005J15Rik	30.6905	27.43	0.893761	0.634296
2900006K08Rik	3.65168	3.69487	1.01183	1
2900010M23Rik	313.134	307.23	0.981146	0.920292
2900011O08Rik	1.32875	2.04574	1.5396	0.752628
2900026A02Rik	1020.13	1039.94	1.01942	0.818998
2900041M22Rik	12.1015	11.2852	0.932546	0.959603
2900052N01Rik	0	0	NA	NA
2900053A13Rik	91.544	79.0769	0.863813	0.33695
2900056M20Rik	22.8302	20.3497	0.89135	0.73098
2900060B14Rik	1.32572	0.964458	0.727497	1
2900064A13Rik	249.348	293.695	1.17785	0.097245
2900073G15Rik	3007.34	2822.93	0.93868	0.264017
2900079G21Rik	5.30354	5.53631	1.04389	1
2900092C05Rik	0	0	NA	NA
2900092D14Rik	2.20673	3.59912	1.63098	0.643836
2900092E17Rik	470.13	454.504	0.966762	0.582217
2900093L17Rik	0	0	NA	NA
2900097C17Rik	2516.93	2582.65	1.02611	0.636715
3000002C10Rik	20.3383	28.4241	1.39756	0.218031
3010026O09Rik	60.5914	65.6275	1.08312	0.615092
3110001D03Rik	137.744	122.894	0.892194	0.375552
3110001I22Rik	6.85648	12.5633	1.83233	0.191677
3110002H16Rik	268.536	303.756	1.13116	0.221924
3110003A17Rik	105.966	96.7081	0.912634	0.51324
3110007F17Rik	5.30807	6.04974	1.13972	0.911383
3110009E18Rik	9.28827	11.8658	1.27751	0.535452
3110021A11Rik	11.2198	9.82836	0.875982	0.854954
3110035E14Rik	4.5342	5.61552	1.23848	0.744108
3110039I08Rik	3.429	2.72214	0.79386	0.903331
3110039M20Rik	0	0	NA	NA
3110040N11Rik	129.857	117.349	0.90368	0.538876
3110043O21Rik	85.7231	83.5106	0.974189	0.919688
3110045C21Rik	0.996561	0.676401	0.678736	1
3110047P20Rik	0.276678	1.07301	3.8782	0.713441
3110052M02Rik	28.4613	34.8456	1.22431	0.380386
3110056O03Rik	685.185	757.442	1.10546	0.177718
3110057O12Rik	21.4923	27.4098	1.27533	0.413959
3110062M04Rik	81.4682	82.5424	1.01319	1
3110070M22Rik	11.165	11.2687	1.00929	0.991544
3110079O15Rik	1133.34	728.422	0.642723	0.328267
3110082D06Rik	11.4401	11.7656	1.02845	0.985183
3110082I17Rik	207.505	223.824	1.07865	0.46058
3110099E03Rik	0	0.576114	Inf	0.686345
3200002M19Rik	193.144	205.749	1.06526	0.56417
3230401D17Rik	174.094	196.788	1.13035	0.290801
3300002I08Rik	6.79643	4.47983	0.659144	0.526577
3425401B19Rik	121.988	43.2476	0.354523	0.224964
3632451O06Rik	329.025	356.943	1.08485	0.278446
3632454L22Rik	0.939539	0.396614	0.422136	0.827189
3830403N18Rik	0	0.793227	Inf	0.649445
3830406C13Rik	37.0137	44.9455	1.21429	0.348104
3830408C21Rik	13.4812	10.062	0.746374	0.456361
3830417A13Rik	0	0	NA	NA
3830431G21Rik	3.37197	5.53177	1.64051	0.427213
3930402G23Rik	2.9318	1.93719	0.660751	0.759068
4430402I18Rik	4.31151	5.05594	1.17266	0.837696
4632411B12Rik	1095.22	1034.6	0.944643	0.347799
4632415K11Rik	113.033	107.617	0.95209	0.68362
4632415L05Rik	125.862	138.105	1.09727	0.502139
4632427E13Rik	15.1892	12.5046	0.823257	0.717736
4632428C04Rik	3.48299	6.24205	1.79215	0.420084
4632428N05Rik	595.01	530.829	0.892134	0.152221
4632434I11Rik	2.98579	2.3466	0.785923	0.74678
4732415M23Rik	3.42748	9.13089	2.66402	0.0702824
4732416N19Rik	1.27324	0.793227	0.622999	0.874406
4732418C07Rik	379.965	388.207	1.02169	0.714814
4732456N10Rik	0.608865	1.74942	2.87324	0.572349
4732471D19Rik	168.428	179.155	1.06369	0.589608
4732471J01Rik	6.4096	3.09768	0.483288	0.403932
4732490B19Rik	0	0	NA	NA
4831426I19Rik	721.361	794.538	1.10144	0.148721
4831440E17Rik	13.7009	10.6133	0.774647	0.523876
4832428D23Rik	0.607352	0.396614	0.653021	1
4833403I15Rik	33.8189	34.8998	1.03196	0.921806
4833418N02Rik	31.3337	35.3764	1.12902	0.72659
4833419F23Rik	5.30807	3.43616	0.647345	0.489529
4833420G17Rik	363.151	405.479	1.11656	0.207495
4833422C13Rik	18.8493	26.3202	1.39635	0.252459
4833422F24Rik	301.108	270.213	0.897395	0.385368
4833423E24Rik	0	0	NA	NA
4833424O15Rik	27.7017	32.933	1.18884	0.593582
4833427G06Rik	0.608865	3.69941	6.0759	0.136639
4833428L15Rik	0	0	NA	NA
4833439L19Rik	643.612	772.173	1.19975	0.00846548
4833442J19Rik	22.9382	26.5834	1.15892	0.61305
4921501E09Rik	0	0	NA	NA
4921504E06Rik	0	0	NA	NA
4921506M07Rik	0.661348	0.288057	0.435561	1
4921507P07Rik	3.31798	0.388344	0.117042	0.0997673
4921509C19Rik	0	0	NA	NA
4921510H08Rik	0	0	NA	NA
4921511C20Rik	0	0	NA	NA
4921511H03Rik	0.276678	0	0	1
4921511M17Rik	0	0	NA	NA
4921513D23Rik	475.355	505.884	1.06422	0.414946
4921513I03Rik	4.09034	4.27099	1.04416	0.943144
4921515J06Rik	0.884031	1.94546	2.20067	0.603912
4921517D21Rik	0	0	NA	NA
4921517D22Rik	0	0	NA	NA
4921517L17Rik	24.8719	13.6273	0.547898	0.0626314
4921523A10Rik	1.49441	2.61812	1.75194	0.813642
4921524J17Rik	81.7803	61.3619	0.750326	0.0814817
4921524L21Rik	0	0	NA	NA
4921528I01Rik	0	0	NA	NA
4921528O07Rik	0.938026	0.388344	0.414001	0.827867
4921530D09Rik	4.364	7.29399	1.6714	0.384806
4921530L18Rik	0.993535	0.288057	0.289932	0.831049
4921530L21Rik	0	0	NA	NA
4921531C22Rik	29.4691	24.7964	0.841437	0.521417
4921533I20Rik	0	0	NA	NA
4921536K21Rik	7.13618	6.61759	0.927329	0.96233
4921539E11Rik	0	0	NA	NA
4922501C03Rik	126.787	128.113	1.01046	1
4922501L14Rik	0.276678	0.288057	1.04113	1
4922502D21Rik	0	0	NA	NA
4922505E12Rik	0	0	NA	NA
4922505G16Rik	2.82013	2.94753	1.04517	1
4930402F06Rik	0	0	NA	NA
4930402H24Rik	320.142	315.27	0.984782	0.801516
4930403L05Rik	0	0	NA	NA
4930403N07Rik	0	0	NA	NA
4930404A05Rik	0	0	NA	NA
4930404A10Rik	0	0	NA	NA
4930404H21Rik	0	0	NA	NA
4930404I05Rik	4.08883	3.61566	0.884277	0.933603
4930404N11Rik	339.375	279.893	0.824732	0.114777
4930405A21Rik	6.52429	6.11242	0.936871	1
4930406D18Rik	0	0	NA	NA
4930407I10Rik	0	0	NA	NA
4930408F14Rik	0	0	NA	NA
4930412B13Rik	0.330674	0	0	1
4930412C18Rik	0.553357	0.288057	0.520563	1
4930412F15Rik	3.92231	3.11049	0.793025	0.824691
4930412O13Rik	1.87757	2.13776	1.13858	1
4930413E15Rik	0	0	NA	NA
4930414N06Rik	1.21773	0.396614	0.325699	0.649279
4930415F15Rik	3.0953	2.55091	0.824126	0.881109
4930415L06Rik	0	0	NA	NA
4930415O20Rik	9.89324	6.80162	0.687502	0.421631
4930417G10Rik	11.1162	5.07702	0.456724	0.0838939
4930417O13Rik	0	0	NA	NA
4930419G24Rik	0.332187	0.288057	0.867154	1
4930420K17Rik	14.6434	10.1919	0.696005	0.360443
4930422G04Rik	103.086	110.517	1.07209	0.607538
4930423M02Rik	0	0	NA	NA
4930425K10Rik	0	0	NA	NA
4930425O10Rik	0	0	NA	NA
4930426L09Rik	5.30807	4.82229	0.908482	1
4930427A07Rik	213.396	218.258	1.02279	0.815985
4930428D18Rik	0	0	NA	NA
4930428E23Rik	0	0	NA	NA
4930428G15Rik	0	0	NA	NA
4930429B21Rik	4.25752	4.65933	1.09438	0.933216
4930429D17Rik	0	0	NA	NA
4930429F11Rik	0	0	NA	NA
4930429F24Rik	0.330674	1.46136	4.41933	0.523511
4930430A15Rik	0	0	NA	NA
4930430D24Rik	0	0	NA	NA
4930430F08Rik	23.6587	23.6314	0.998846	1
4930430J02Rik	0.607352	0.676401	1.11369	1
4930431A04Rik	0	0	NA	NA
4930432K09Rik	0	0	NA	NA
4930432K21Rik	17.1359	27.8194	1.62346	0.090131
4930433B08Rik	0	0	NA	NA
4930433I11Rik	0	0	NA	NA
4930433N12Rik	0	0.784958	Inf	0.650617
4930435E12Rik	0	0	NA	NA
4930440C22Rik	0	0	NA	NA
4930441J16Rik	0	0	NA	NA
4930441O14Rik	1.27173	2.22978	1.75335	0.777083
4930442J19Rik	0	0	NA	NA
4930442L01Rik	0	0	NA	NA
4930443G12Rik	0.276678	0.396614	1.43348	1
4930443O20Rik	5.24803	8.38354	1.59747	0.402052
4930444A02Rik	190.366	185.56	0.974754	0.836085
4930444F02Rik	0	0.972728	Inf	0.456467
4930444G20Rik	0.941052	0	0	0.539585
4930444P10Rik	0.330674	0	0	1
4930447C04Rik	0.939539	0.676401	0.719929	1
4930448H16Rik	0.276678	0	0	1
4930448I06Rik	0	0	NA	NA
4930448I18Rik	0	0	NA	NA
4930448K20Rik	0	0	NA	NA
4930449I24Rik	0	0	NA	NA
4930451C15Rik	0.993535	1.46136	1.47087	0.921554
4930451I11Rik	0	0	NA	NA
4930452B06Rik	10.7269	12.8967	1.20227	0.68904
4930452N14Rik	0	0	NA	NA
4930453N24Rik	77.0889	87.6693	1.13725	0.520316
4930455C21Rik	138.014	147.069	1.06562	0.613466
4930455F16Rik	0	0	NA	NA
4930455F23Rik	16.4145	17.8612	1.08813	0.895653
4930455H04Rik	0	0	NA	NA
4930458L03Rik	0	0	NA	NA
4930461G14Rik	1.88059	1.54884	0.823593	1
4930465A12Rik	0.330674	0	0	1
4930465K10Rik	0.332187	1.4779	4.44899	0.522365
4930467E23Rik	0.330674	0	0	1
4930468A15Rik	0	0	NA	NA
4930469G21Rik	0	0	NA	NA
4930470P17Rik	0	0.288057	Inf	0.970981
4930471G03Rik	0	0	NA	NA
4930471I20Rik	0.607352	0	0	0.756732
4930471M23Rik	395.135	386.409	0.977914	0.761575
4930473A02Rik	12.6054	15.728	1.24772	0.679391
4930473A06Rik	24.047	14.9883	0.623293	0.139217
4930474M22Rik	9.61202	6.31299	0.656781	0.407256
4930474N05Rik	0	0	NA	NA
4930474N09Rik	0.330674	0	0	1
4930478L05Rik	3.42748	2.92272	0.85273	0.900243
4930479M11Rik	0	0	NA	NA
4930480E11Rik	0	0	NA	NA
4930480G23Rik	0	0	NA	NA
4930481A15Rik	1.54538	1.1733	0.759232	0.9105
4930483J18Rik	0.330674	0.396614	1.19941	1
4930486F22Rik	0	0.288057	Inf	0.970981
4930486L24Rik	3.70719	1.08128	0.291672	0.22958
4930487H11Rik	45.0057	50.2146	1.11574	0.661662
4930488B22Rik	0	0	NA	NA
4930488L21Rik	1.5484	2.1543	1.3913	0.900725
4930500J02Rik	0	0	NA	NA
4930500L23Rik	0	0	NA	NA
4930502A04Rik	0	0	NA	NA
4930502E18Rik	1.49138	0.288057	0.193148	0.517915
4930503B20Rik	0.607352	0.396614	0.653021	1
4930503E14Rik	0	0	NA	NA
4930503E24Rik	0	0	NA	NA
4930503H13Rik	0	0	NA	NA
4930503L19Rik	79.3207	86.763	1.09383	0.570315
4930503O07Rik	0	0	NA	NA
4930504O13Rik	0	0	NA	NA
4930505A04Rik	0	0	NA	NA
4930506M07Rik	189.051	146.69	0.775928	0.103706
4930507D05Rik	2.10176	1.64913	0.784642	0.964888
4930509J09Rik	0	0	NA	NA
4930509K18Rik	0	0	NA	NA
4930511E03Rik	0	0	NA	NA
4930511I11Rik	0	0	NA	NA
4930511M06Rik	3.09378	2.44236	0.78944	0.883063
4930511M11Rik	0	0	NA	NA
4930512B01Rik	3.04281	2.04574	0.67232	0.753066
4930513N10Rik	17.1396	11.2188	0.654554	0.19534
4930515B02Rik	0.332187	0	0	1
4930515G01Rik	6.85648	5.45256	0.795242	0.780791
4930515G16Rik	0	0	NA	NA
4930515L03Rik	0	0	NA	NA
4930517E11Rik	0	0	NA	NA
4930519F09Rik	12.6663	8.29606	0.654972	0.393337
4930519F16Rik	0	0	NA	NA
4930519F24Rik	0	0	NA	NA
4930519G04Rik	6.24459	8.76362	1.40339	0.527157
4930520O04Rik	33.1117	28.587	0.863351	0.596717
4930521A18Rik	0	0	NA	NA
4930521E06Rik	0	0	NA	NA
4930522H14Rik	0	0	NA	NA
4930522O17Rik	0	0	NA	NA
4930523C07Rik	184.108	194.39	1.05585	0.632362
4930523O13Rik	0	0	NA	NA
4930524B15Rik	0	0	NA	NA
4930524E20Rik	0	0	NA	NA
4930524L23Rik	2.43395	4.06668	1.67082	0.554988
4930524O08Rik	0	0	NA	NA
4930525D18Rik	0.607352	0.288057	0.474284	1
4930525F21Rik	0.662861	0.396614	0.598336	1
4930526D03Rik	0.939539	1.07301	1.14206	1
4930526I15Rik	0	0	NA	NA
4930528A17Rik	0.939539	0.576114	0.613188	1
4930528F23Rik	0.276678	0.776688	2.80719	0.949091
4930528P14Rik	0	0	NA	NA
4930529C04Rik	0	0.288057	Inf	0.970981
4930529F22Rik	0	0	NA	NA
4930529K09Rik	0	0	NA	NA
4930529L06Rik	0	0	NA	NA
4930529M08Rik	0.607352	0	0	0.756732
4930533B01Rik	1.4389	1.46136	1.01561	1
4930533P14Rik	0	0	NA	NA
4930534B04Rik	100.709	104.843	1.04105	0.727291
4930538K18Rik	7.2418	9.92038	1.36988	0.591728
4930539C22Rik	0	0	NA	NA
4930539E08Rik	9.12477	5.54457	0.60764	0.37314
4930539J05Rik	18.9504	20.1483	1.06321	0.788516
4930539M17Rik	0	0	NA	NA
4930539N22Rik	0	0	NA	NA
4930540M03Rik	0	0.388344	Inf	0.970982
4930542C21Rik	0.664374	0	0	0.745317
4930542D17Rik	0	0	NA	NA
4930542N07Rik	0	0	NA	NA
4930544D05Rik	0.885544	0.288057	0.325289	0.839306
4930544G11Rik	0	0	NA	NA
4930544O15Rik	0.276678	0.388344	1.40359	1
4930545L23Rik	0.553357	0.864172	1.56169	0.931668
4930546C10Rik	0	0	NA	NA
4930546K05Rik	0	0	NA	NA
4930547C10Rik	0	0	NA	NA
4930547E08Rik	0.276678	0	0	1
4930547E14Rik	0.276678	0	0	1
4930547N16Rik	19.3997	24.0691	1.2407	0.554244
4930548H24Rik	0.939539	0	0	0.539871
4930548K13Rik	0	0	NA	NA
4930549C01Rik	0	0	NA	NA
4930550C14Rik	1.87908	3.11049	1.65533	0.638336
4930550L24Rik	0.330674	0	0	1
4930552N02Rik	0	0	NA	NA
4930553E22Rik	0	0	NA	NA
4930554C24Rik	0	0	NA	NA
4930555B11Rik	0	0	NA	NA
4930555G01Rik	0.664374	0	0	0.745317
4930555I21Rik	0.939539	2.44236	2.59953	0.474571
4930556C24Rik	0	0	NA	NA
4930556G01Rik	0	0	NA	NA
4930557A04Rik	0	0	NA	NA
4930557J02Rik	0.332187	0.388344	1.16905	1
4930558C23Rik	0	0	NA	NA
4930558J18Rik	3.92771	2.45063	0.623933	0.747378
4930558K02Rik	0	0	NA	NA
4930562C15Rik	10.9408	14.0156	1.28104	0.488915
4930562F07Rik	2.04625	0.676401	0.330556	0.477756
4930563D23Rik	0	0.388344	Inf	0.970982
4930563E22Rik	5.6327	5.3568	0.951019	0.996884
4930563F08Rik	1.4389	2.72214	1.89182	0.631578
4930564K09Rik	0	0	NA	NA
4930565A17	0	0	NA	NA
4930565D16Rik	0	0	NA	NA
4930565N06Rik	9.90534	8.27499	0.835406	0.789753
4930567H12Rik	0.276678	0	0	1
4930567H17Rik	0	0	NA	NA
4930567J20Rik	0	0	NA	NA
4930568D16Rik	0	0	NA	NA
4930568E12Rik	0	0	NA	NA
4930568G15Rik	0	0.288057	Inf	0.970981
4930570G19Rik	6.02644	5.36507	0.890255	0.914406
4930571K23Rik	0	0	NA	NA
4930572J05Rik	42.7437	38.3693	0.89766	0.722597
4930573O16Rik	0	0	NA	NA
4930578C19Rik	24.59	24.0526	0.978143	0.938642
4930578I06Rik	0	0	NA	NA
4930578N16Rik	6.74244	9.45656	1.40254	0.530615
4930578N18Rik	0	0	NA	NA
4930579C15Rik	0.884031	1.36934	1.54898	0.920417
4930579F01Rik	0	0	NA	NA
4930579G18Rik	62.0012	63.9165	1.03089	0.858391
4930579G22Rik	4.91519	4.58012	0.931829	1
4930579G24Rik	55.2233	49.9631	0.904746	0.674572
4930579J09Rik	4.41951	6.49249	1.46905	0.510163
4930579K19Rik	2.87564	4.83056	1.67982	0.407838
4930581F22Rik	34.7509	34.3191	0.987577	1
4930583H14Rik	6.19059	9.70701	1.56803	0.322976
4930583K01Rik	0.276678	0	0	1
4930583P06Rik	0	0	NA	NA
4930584F24Rik	0	0	NA	NA
4930588N13Rik	2.37844	0.676401	0.284389	0.381254
4930590J08Rik	2.5374	1.64086	0.646669	0.848034
4930590L20Rik	0	0	NA	NA
4930592I03Rik	14.9231	8.18297	0.548342	0.156991
4930593C16Rik	0.276678	0	0	1
4930594C11Rik	7.24115	4.28379	0.59159	0.388805
4930595M18Rik	0	0	NA	NA
4930596D02Rik	0	0	NA	NA
4930596M17Rik	0.332187	0	0	1
4930598F16Rik	0	0	NA	NA
4931402G19Rik	0.330674	1.08128	3.26994	0.710154
4931403G20Rik	6.57678	11.8824	1.80672	0.188189
4931406B18Rik	0	0	NA	NA
4931406C07Rik	153.647	148.185	0.964451	0.697849
4931406H21Rik	33.7731	30.4661	0.902082	0.67573
4931406P16Rik	986.585	1084.92	1.09967	0.133241
4931407G18Rik	0	0	NA	NA
4931408A02Rik	12.2589	10.05	0.819811	0.646152
4931408C20Rik	0	0	NA	NA
4931408D14Rik	0.276678	0.288057	1.04113	1
4931409K22Rik	0.276678	0.288057	1.04113	1
4931414P19Rik	62.1452	55.0187	0.885325	0.551413
4931417E11Rik	0	0.288057	Inf	0.970981
4931417G12Rik	0.939539	0.972728	1.03532	1
4931419H13Rik	0	0	NA	NA
4931420L22Rik	0	0	NA	NA
4931423N10Rik	0.276678	0	0	1
4931428F04Rik	142.594	109.117	0.765231	0.0333302
4931428L18Rik	0	0	NA	NA
4931429I11Rik	1.60391	2.6512	1.65296	0.754789
4931429L15Rik	0.608865	0.388344	0.637816	1
4931429P17Rik	0.276678	0	0	1
4931431F19Rik	0	0	NA	NA
4931440F15Rik	2.8711	0.388344	0.13526	0.167449
4931440L10Rik	0.330674	0.784958	2.37381	0.949416
4931440P22Rik	27.4184	20.7215	0.755752	0.313872
4932411E22Rik	0.884031	0.288057	0.325845	0.839428
4932411G14Rik	0.661348	0.388344	0.587201	1
4932411N23Rik	0	0	NA	NA
4932412D23Rik	0	0	NA	NA
4932412H11Rik	3.03979	4.88925	1.60842	0.655431
4932413F04Rik	0	0	NA	NA
4932414J04Rik	0	0	NA	NA
4932414N04Rik	0	0	NA	NA
4932415G12Rik	47.2642	37.484	0.793074	0.301705
4932415M13Rik	0	0	NA	NA
4932416H05Rik	26.6903	31.1718	1.16791	0.558528
4932418E24Rik	2.37541	1.18984	0.500898	0.532645
4932425I24Rik	0.884031	1.74115	1.96955	0.747442
4932429P05Rik	0	0	NA	NA
4932435O22Rik	0	0	NA	NA
4932438A13Rik	493.78	534.312	1.08209	0.263838
4932438H23Rik	1.6024	5.26479	3.28556	0.136835
4932441B19Rik	0	0	NA	NA
4932441J04Rik	3.64498	2.14603	0.588763	0.641747
4932443I19Rik	0.884031	0.396614	0.448642	0.831118
4933400A11Rik	0.332187	0.784958	2.363	0.949424
4933400C05Rik	1.4929	0.288057	0.192952	0.517763
4933400C23	0	0	NA	NA
4933400F21Rik	10.0058	12.2625	1.22554	0.642841
4933401B06Rik	0	0	NA	NA
4933401H06Rik	0.332187	0	0	1
4933402E13Rik	0	0	NA	NA
4933402J07Rik	0.662861	0	0	0.745605
4933402J10Rik	0	0	NA	NA
4933402N03Rik	0	0	NA	NA
4933402N22Rik	0	0	NA	NA
4933402P03Rik	0	0.396614	Inf	0.970982
4933403F05Rik	315.126	302.904	0.961215	0.787187
4933403G14Rik	25.3764	22.0577	0.869222	0.592347
4933403O03Rik	0.276678	0	0	1
4933403O08Rik	0	0	NA	NA
4933404M02Rik	2.9873	1.94546	0.651241	0.75729
4933404O12Rik	67.1008	60.5974	0.903081	0.629182
4933405L10Rik	0.662861	0.676401	1.02043	1
4933405O20Rik	0	0	NA	NA
4933406C10Rik	4.69467	4.49263	0.956964	0.960117
4933406D12Rik	0	0	NA	NA
4933406F09Rik	0	0	NA	NA
4933406I18Rik	0.884031	1.84143	2.083	0.752231
4933406J08Rik	0	0	NA	NA
4933406K04Rik	0	0	NA	NA
4933406M09Rik	0	0	NA	NA
4933407C03Rik	936.903	973.163	1.0387	0.651685
4933407H18Rik	356.304	353.433	0.991943	1
4933407I05Rik	0	0	NA	NA
4933407K13Rik	37.814	33.5592	0.887482	0.67907
4933407L21Rik	0.276678	0	0	1
4933407P14Rik	0	0	NA	NA
4933408B17Rik	13.3741	13.3355	0.997113	1
4933409G03Rik	0	0	NA	NA
4933409K07Rik	0.330674	0.396614	1.19941	1
4933411G11Rik	0	0	NA	NA
4933411K16Rik	7.96319	6.62586	0.832061	0.755734
4933411K20Rik	123.158	116.153	0.943123	0.781638
4933412E12Rik	19.0675	20.5457	1.07753	0.811627
4933412E24Rik	0	0	NA	NA
4933413G19Rik	2.15576	0	0	0.139411
4933413J09Rik	8.11762	4.96846	0.612059	0.381551
4933415F23Rik	0	0	NA	NA
4933416C03Rik	0	0	NA	NA
4933416E03Rik	1.3227	0.793227	0.599705	0.896194
4933416I08Rik	0	0	NA	NA
4933417A18Rik	0	0	NA	NA
4933417E11Rik	1.2147	1.74942	1.4402	0.909934
4933417G07Rik	0.276678	0	0	1
4933421E11Rik	17.918	12.6796	0.707646	0.514111
4933421I07Rik	0	0	NA	NA
4933421O10Rik	155.765	121.446	0.779672	0.093041
4933422A05Rik	0	0.288057	Inf	0.970981
4933422H20Rik	0.330674	0	0	1
4933424B01Rik	193.283	216.469	1.11996	0.338617
4933424G06Rik	0.992022	0.776688	0.782934	1
4933425H06Rik	0	0	NA	NA
4933425L06Rik	0	0	NA	NA
4933425O20Rik	5.35753	5.46083	1.01928	1
4933426D04Rik	8.73858	8.57958	0.981805	1
4933426M11Rik	715.676	775.619	1.08376	0.312143
4933427D06Rik	0.992022	0.676401	0.681841	1
4933427D14Rik	160.501	171.885	1.07093	0.570508
4933427E11Rik	0.276678	2.25459	8.14876	0.275605
4933427G17Rik	3.53612	2.83897	0.802848	0.803708
4933428C19Rik	0.662861	0	0	0.745605
4933429O19Rik	0	0	NA	NA
4933430H15Rik	27.2482	30.074	1.10371	0.73067
4933430I17Rik	8.17831	3.92025	0.479348	0.181773
4933431E20Rik	42.0093	44.2891	1.05427	0.83278
4933432B09Rik	36.8608	35.593	0.965605	0.941653
4933432G23Rik	0	0	NA	NA
4933432I09Rik	2.54345	4.40889	1.73343	0.550668
4933433C11Rik	0.276678	0.388344	1.40359	1
4933433G15Rik	5.75193	4.27099	0.742531	0.736614
4933433P14Rik	70.1397	73.4392	1.04704	0.815741
4933434E20Rik	246.931	235.243	0.952665	0.602431
4933434I20Rik	0	0	NA	NA
4933436C20Rik	165.771	171.863	1.03675	0.752281
4933436E23Rik	0	0	NA	NA
4933436I01Rik	0	0	NA	NA
4933437F05Rik	2.20975	2.61359	1.18275	0.882962
4933438B17Rik	0	0	NA	NA
4933439C10Rik	93.5563	84.1574	0.899537	0.464544
4933439F18Rik	416.016	375.915	0.903608	0.216292
4933439K11Rik	4.70375	2.82243	0.600039	0.538828
5031410I06Rik	55.7385	51.9381	0.931819	0.677336
5031414D18Rik	27.03	34.7875	1.287	0.310389
5031425E22Rik	223.809	183.943	0.821874	0.0516185
5031425F14Rik	7.18564	6.58825	0.916863	1
5031426D15Rik	0.884031	0.964458	1.09098	1
5031434O11Rik	8.84204	5.75342	0.650689	0.415382
5031439G07Rik	1055.48	1056.09	1.00058	0.978892
5033403H07Rik	0	0	NA	NA
5033404E19Rik	0	0	NA	NA
5033406O09Rik	1.49441	1.8497	1.23775	1
5033411D12Rik	8.01351	5.93292	0.740364	0.656719
5033414D02Rik	140.041	163.614	1.16833	0.166684
5133401N09Rik	95.749	113.498	1.18537	0.250754
5330411J11Rik	0	0	NA	NA
5330413P13Rik	0	0	NA	NA
5330417C22Rik	1.27021	1.16503	0.917194	1
5330426P16Rik	24.7084	28.9338	1.17101	0.599868
5330434G04Rik	0	0	NA	NA
5330437I02Rik	6.19059	8.78016	1.41831	0.527252
5330439B14Rik	0.332187	0	0	1
5430402E10Rik	0	0	NA	NA
5430402O13Rik	5.30807	3.80343	0.716536	0.691296
5430405G05Rik	4.41951	4.19177	0.948471	1
5430405H02Rik	23.7703	26.3866	1.11006	0.71748
5430407P10Rik	141.104	111.327	0.78897	0.168666
5430411K18Rik	376.929	378.096	1.0031	0.941702
5430416N02Rik	86.6731	70.9475	0.818565	0.231077
5430416O09Rik	11.6628	13.0511	1.11904	0.796678
5430417L22Rik	138.87	160.69	1.15713	0.26789
5430419D17Rik	0.330674	0	0	1
5430421F17Rik	25.1486	32.3625	1.28685	0.453464
5430421N21Rik	0.332187	0	0	1
5430425J12Rik	0	0	NA	NA
5430427O19Rik	0.884031	0.684671	0.774488	1
5430434I15Rik	0	0	NA	NA
5430435G22Rik	96.5101	123.376	1.27838	0.0600908
5430437P03Rik	598.529	565.411	0.944668	0.424482
5530400C23Rik	0	0	NA	NA
5530401A14Rik	0	0	NA	NA
5530601H04Rik	56.4717	83.6124	1.48061	0.127964
5730403B10Rik	626.621	600.093	0.957664	0.646707
5730403I07Rik	0.332187	0.288057	0.867154	1
5730405O15Rik	2.92358	3.28999	1.12533	0.873993
5730408K05Rik	9.0077	10.1874	1.13096	0.770896
5730409E04Rik	265.658	237.991	0.895856	0.212451
5730416F02Rik	0.330674	0	0	1
5730419I09Rik	309.418	272.06	0.879266	0.13853
5730422E09Rik	0.553357	0.396614	0.716741	1
5730437N04Rik	394.169	370.286	0.93941	0.502641
5730455O13Rik	67.5261	54.4186	0.80589	0.248361
5730455P16Rik	146.647	143.336	0.977417	0.84902
5730457N03Rik	0.330674	0	0	1
5730469M10Rik	32.4858	32.6905	1.0063	0.85008
5730494M16Rik	152.598	181.736	1.19094	0.100423
5730494N06Rik	163.579	156.347	0.955792	0.671701
5730507C01Rik	4.41951	4.20458	0.951368	0.945466
5730508B09Rik	10.5006	9.75289	0.928794	0.917386
5730522E02Rik	1.76957	1.54057	0.87059	1
5730528L13Rik	175.545	193.864	1.10435	0.312714
5730559C18Rik	4.08732	2.03747	0.498487	0.478458
5730577I03Rik	9.56408	12.2291	1.27865	0.703914
5730590G19Rik	84.9087	97.0261	1.14271	0.307197
5830403L16Rik	0	0	NA	NA
5830405N20Rik	1.32723	0.776688	0.585193	0.873006
5830411N06Rik	0.885544	0.576114	0.650577	1
5830415F09Rik	49.3098	38.7539	0.785926	0.247245
5830416P10Rik	7.45411	5.87024	0.787518	0.705924
5830417I10Rik	311.59	310.812	0.997503	0.894921
5830418K08Rik	166.825	155.732	0.933504	0.58356
5830418P13Rik	1.2147	1.08128	0.890162	1
5830428M24Rik	4.41951	0.964458	0.218228	0.147446
5830432E09Rik	5.36272	6.13349	1.14373	0.991682
5830433M19Rik	42.1758	26.6619	0.63216	0.0610385
5930412G12Rik	19.7806	10.5629	0.534002	0.134333
5930416I19Rik	179.466	198.565	1.10642	0.339022
5930434B04Rik	655.203	611.822	0.93379	0.319169
6030405A18Rik	0.330674	0	0	1
6030408B16Rik	0.885544	0.676401	0.763826	1
6030419C18Rik	307.197	278.778	0.90749	0.324354
6030422M02Rik	4.31303	1.54884	0.359108	0.317146
6030429G01Rik	19.1785	20.6671	1.07762	0.86053
6030446N20Rik	58.0242	50.8443	0.87626	0.532413
6030458C11Rik	238.223	231.475	0.971675	0.75796
6030466F02Rik	0.276678	0	0	1
6030468B19Rik	7.18953	3.00647	0.418173	0.422369
6030498E09Rik	0	0	NA	NA
6230400D17Rik	6.804	9.95346	1.46288	0.473379
6230409E13Rik	197.675	193.481	0.978784	0.767394
6230427J02Rik	111.497	111.816	1.00287	0.859436
6330403A02Rik	29.1244	26.6408	0.914723	0.973904
6330403K07Rik	20.4418	17.5643	0.859236	0.789184
6330406I15Rik	34.4178	35.4511	1.03002	0.94538
6330407A03Rik	0.939539	0.972728	1.03532	1
6330407J23Rik	2.48643	1.07301	0.431548	0.525927
6330408A02Rik	121.496	124.03	1.02085	0.874515
6330409N04Rik	48.304	43.6506	0.903665	0.622896
6330410L21Rik	0.662861	0	0	0.745605
6330416G13Rik	130.549	108.929	0.834394	0.159736
6330439K17Rik	20.01	17.0634	0.852743	0.664716
6330503K22Rik	209.339	236.669	1.13055	0.167994
6330512M04Rik	139.44	95.9744	0.688285	0.32961
6330527O06Rik	0	0.288057	Inf	0.970981
6330545A04Rik	21.4332	17.8153	0.831203	0.603173
6330549D23Rik	38.2999	30.0482	0.784548	0.297926
6330578E17Rik	386.364	332.215	0.85985	0.0856589
6430411K18Rik	0	0	NA	NA
6430527G18Rik	1028.98	1059.74	1.02989	0.654036
6430531B16Rik	9.45004	4.85617	0.513878	0.218743
6430548G04	71.9642	62.9184	0.874302	0.507792
6430548M08Rik	232.995	239.147	1.0264	0.694939
6430550D23Rik	8.45801	8.10376	0.958116	0.934023
6430562O15Rik	1.27021	2.53437	1.99523	0.614214
6430571L13Rik	20.6135	19.9491	0.967767	0.77807
6430573F11Rik	50.9487	62.0879	1.21863	0.267476
6430598A04Rik	77.5837	57.3128	0.738722	0.152364
6430704M03Rik	2.70911	2.90164	1.07107	0.986342
6430706D22Rik	0	0	NA	NA
6530401N04Rik	96.5525	103.559	1.07257	0.570517
6530402F18Rik	67.8373	79.6613	1.1743	0.343485
6530411M01Rik	0	0	NA	NA
6530418L21Rik	50.6215	45.8318	0.905382	0.727889
6720401G13Rik	1063.42	1062.69	0.999319	0.943944
6720456B07Rik	825.611	778.623	0.943087	0.402742
6720456H20Rik	186.129	201.901	1.08474	0.453693
6720463M24Rik	87.769	93.1957	1.06183	0.644831
6720468P15Rik	4.09034	5.76169	1.40861	0.660402
6720483E21Rik	1.76806	1.8369	1.03893	1
6720489N17Rik	7.46383	2.80136	0.375324	0.177828
6820408C15Rik	7.12646	12.0285	1.68787	0.250772
6820431F20Rik	764.226	841.868	1.10159	0.158012
7420426K07Rik	0	0	NA	NA
7420461P10Rik	0	0	NA	NA
7530420F21Rik	3.76118	3.40681	0.905783	1
7630403G23Rik	0	0	NA	NA
8030411F24Rik	0	0	NA	NA
8030442B05Rik	0	0	NA	NA
8030443G20Rik	0	0	NA	NA
8030462N17Rik	73.7325	86.5626	1.17401	0.238232
8430406I07Rik	34.7599	31.5898	0.908799	0.720392
8430408G22Rik	129.006	178.226	1.38154	0.0144236
8430410A17Rik	139.562	135.911	0.97384	0.851689
8430410K20Rik	119.604	122.078	1.02068	0.939265
8430419L09Rik	220.624	182.906	0.82904	0.0999663
8430423G03Rik	1.88059	2.8307	1.50522	0.757672
8430427H17Rik	237.317	228.386	0.962369	0.663335
8430429K09Rik	7.72927	9.8201	1.27051	0.591438
8430431K14Rik	4.03332	3.28999	0.815702	0.938366
8430436N08Rik	0.330674	0.288057	0.871121	1
8430437L04Rik	0	0.388344	Inf	0.970982
9030025P20Rik	49.6342	51.6551	1.04072	0.851437
9030204H09Rik	0	0	NA	NA
9030224M15Rik	24.8142	20.5494	0.828132	0.603281
9030418K01Rik	19.3511	15.2809	0.789669	0.544278
9030425E11Rik	1559.32	1439.95	0.923448	0.164486
9030612E09Rik	14.6426	16.8508	1.15081	0.760437
9030617O03Rik	71.2976	73.6459	1.03294	0.986478
9030619P08Rik	0	0	NA	NA
9030624J02Rik	539.595	563.085	1.04353	0.593789
9030625A04Rik	139.006	147.612	1.06192	0.721503
9130008F23Rik	3.69811	2.8307	0.765445	0.800665
9130011E15Rik	148.393	139.75	0.941755	0.557915
9130011J15Rik	499.116	559.079	1.12014	0.156373
9130015L21Rik	0	0	NA	NA
9130017N09Rik	0.276678	1.58645	5.73393	0.645113
9130019O22Rik	53.2807	52.5174	0.985674	0.990936
9130019P16Rik	10.1183	14.4709	1.43017	0.397541
9130023H24Rik	34.0422	46.0063	1.35145	0.193873
9130024F11Rik	327.291	347.145	1.06066	0.514723
9130204L05Rik	0	0	NA	NA
9130206I24Rik	31.6908	37.2632	1.17584	0.555643
9130209A04Rik	0	0	NA	NA
9130230L23Rik	0	0.396614	Inf	0.970982
9130401M01Rik	226.359	243.719	1.07669	0.491017
9130404H23Rik	2.20975	1.54057	0.69717	0.964898
9130409I23Rik	0	0	NA	NA
9230102K24Rik	0.332187	0.288057	0.867154	1
9230102O04Rik	0.330674	0.396614	1.19941	1
9230104L09Rik	0	0.388344	Inf	0.970982
9230105E05Rik	0	0	NA	NA
9230107M04Rik	0	0	NA	NA
9230110C19Rik	21.8913	16.5169	0.754497	0.388468
9230110F15Rik	0	0	NA	NA
9230112J17Rik	0	0.288057	Inf	0.970981
9230113P08Rik	0	0	NA	NA
9230114K14Rik	7.4053	7.09795	0.958496	0.971532
9230115E21Rik	1.54689	1.64086	1.06075	1
9230116N13Rik	5.08301	7.03074	1.38318	0.661199
9330020H09Rik	23.9833	24.3454	1.0151	1
9330111N05Rik	0.607352	0.388344	0.639405	1
9330133O14Rik	42.7201	37.5921	0.879962	0.592501
9330151L19Rik	35.2472	36.1816	1.02651	0.975532
9330158H04Rik	0	0	NA	NA
9330159F19Rik	6.02039	1.74942	0.290582	0.11545
9330159M07Rik	0.607352	3.5071	5.77441	0.141272
9330162B11Rik	0	0	NA	NA
9330175E14Rik	0.607352	1.36107	2.24099	0.736393
9330178D15Rik	0	0	NA	NA
9330179D12Rik	20.3385	26.6376	1.30971	0.355496
9330182L06Rik	5.75257	8.83456	1.53576	0.546485
9430007A20Rik	0	0	NA	NA
9430008C03Rik	236.56	236.76	1.00084	0.968812
9430015G10Rik	273.801	310.972	1.13576	0.192809
9430016H08Rik	108.116	112.785	1.04318	0.835404
9430019J16Rik	0	0	NA	NA
9430020K01Rik	787.986	739.44	0.938393	0.512551
9430021M05Rik	0.607352	0	0	0.756732
9430023L20Rik	134.435	118.92	0.884585	0.313786
9430031J16Rik	35.6455	21.9951	0.617051	0.0509078
9430032N09Rik	0.332187	0.288057	0.867154	1
9430037G07Rik	0.884031	1.45309	1.64371	0.920909
9430038I01Rik	52.1837	44.1062	0.845209	0.39384
9430041J12Rik	0.276678	0	0	1
9430060I03Rik	1.21622	3.71594	3.05533	0.314857
9430076C15Rik	15.1946	12.6295	0.83118	0.61755
9430076G02Rik	0.941052	0.388344	0.41267	0.827657
9430083A17Rik	2.76614	3.3276	1.20298	0.991515
9430091E24Rik	22.3824	23.6855	1.05822	0.904477
9530002B09Rik	0	0	NA	NA
9530003J23Rik	0	0	NA	NA
9530008L14Rik	0.332187	0	0	1
9530026F06Rik	0	0	NA	NA
9530026P05Rik	5.1409	4.45502	0.866584	0.975054
9530036O11Rik	0	0	NA	NA
9530051G07Rik	0.664374	0	0	0.745317
9530053A07Rik	2.54345	0.684671	0.26919	0.371066
9530059O14Rik	0.330674	0	0	1
9530068E07Rik	2268.31	2329.86	1.02713	0.688007
9530077C05Rik	27.9147	27.8773	0.998661	1
9530082P21Rik	292.08	288.78	0.988703	0.769243
9530091C08Rik	57.8195	48.1806	0.833293	0.426439
9630013A20Rik	0	0	NA	NA
9630028B13Rik	0.332187	1.25252	3.77051	0.537832
9630028H03Rik	0	0	NA	NA
9630033F20Rik	49.2962	48.0061	0.97383	0.922538
9830001H06Rik	2736.68	2996.57	1.09497	0.0942444
9830107B12Rik	1.9901	0.964458	0.484629	0.765029
9830132P13	0.330674	0	0	1
9830147E19Rik	12.106	14.7213	1.21604	0.63128
9930005F22Rik	1.87908	1.08128	0.575433	0.764797
9930012K11Rik	43.1737	43.8683	1.01609	0.919873
9930013L23Rik	756.16	728.922	0.963979	0.621898
9930014A18Rik	10.895	13.6945	1.25695	0.584352
9930021D14Rik	0	0	NA	NA
9930021J03Rik	134.095	150.882	1.12519	0.362916
9930023K05Rik	0	1.1733	Inf	0.428696
9930032O22Rik	0	0	NA	NA
9930104L06Rik	96.5518	90.8003	0.940431	0.72785
9930111J21Rik1	11.7177	16.5959	1.41631	0.332104
9930111J21Rik2	0	0	NA	NA
a	2.87629	0.972728	0.338189	0.423354
A030009H04Rik	24.2008	25.6598	1.06029	0.71686
A130010J15Rik	36.5243	34.5907	0.947058	0.889253
A130022J15Rik	164.05	180.287	1.09898	0.487953
A130040M12Rik	851.885	856.674	1.00562	0.927438
A130049A11Rik	4.75169	2.26286	0.476221	0.33721
A130077B15Rik	42.5095	50.0897	1.17832	0.402047
A1bg	0.332187	0	0	1
A1cf	0	0	NA	NA
A230001M10Rik	0	0	NA	NA
A230020J21Rik	1.16222	0.288057	0.24785	0.665197
A230028O05Rik	1.65791	1.87451	1.13065	1
A230046K03Rik	268.537	283.853	1.05704	0.502113
A230050P20Rik	278.809	261.678	0.938555	0.363806
A230051G13Rik	69.2611	61.1693	0.88317	0.430267
A230056P14Rik	4.20352	6.47117	1.53946	0.608788
A230057D06Rik	9.39842	8.94312	0.951556	1
A230065H16Rik	13.4879	15.6399	1.15955	0.670627
A230072C01Rik	22.5489	19.6485	0.871369	0.67874
A230072E10Rik	4.14499	3.34414	0.806791	0.753392
A230073K19Rik	0.553357	0	0	0.768715
A230077H06Rik	0	0	NA	NA
A230108P19Rik	0.607352	1.64913	2.71528	0.576548
A2ld1	66.4343	66.76	1.0049	1
A2m	515.172	362.396	0.703447	0.306538
A330021E22Rik	7.29731	11.7317	1.60767	0.280116
A330023F24Rik	12.5417	28.3577	2.26108	0.00672753
A330035P11Rik	12.0535	9.81556	0.81433	0.707022
A330040F15Rik	4.97589	3.98293	0.800446	0.877692
A330049M08Rik	252.752	161.778	0.640066	0.326227
A330049N07Rik	0	0.288057	Inf	0.970981
A330050B17Rik	6.80313	2.71387	0.398915	0.19462
A330050F15Rik	1.21622	0.576114	0.473694	0.885714
A330069E16Rik	6.29707	5.25652	0.834756	0.837473
A330076H08Rik	0.330674	1.25252	3.78777	0.537945
A330093E20Rik	0.276678	0	0	1
A3galt2	13.1572	11.4812	0.872618	0.810049
A430005L14Rik	190.246	196.234	1.03148	0.728475
A430033K04Rik	43.9933	62.552	1.42185	0.0488569
A430035B10Rik	1.65488	1.36107	0.822458	1
A430075N02	0	0	NA	NA
A430078G23Rik	88.3528	84.7303	0.958999	0.849476
A430084P05Rik	0.664374	0.784958	1.1815	1
A430089I19Rik	0	0	NA	NA
A430092G05Rik	0	0	NA	NA
A430093F15Rik	2.87413	0.684671	0.238219	0.293052
A430105I19Rik	79.9189	82.1871	1.02838	0.95186
A430107O13Rik	570.055	581.212	1.01957	0.85684
A430107P09Rik	0.885544	0	0	0.550487
A430110N23Rik	1555.67	1413.68	0.908724	0.452453
A4galt	75.7724	63.4498	0.837373	0.235017
A4gnt	0	0.288057	Inf	0.970981
A530013C23Rik	1.65337	2.90991	1.75999	0.549202
A530016L24Rik	15.1398	15.9821	1.05564	0.913693
A530032D15Rik	0.664374	0	0	0.745317
A530053G22Rik	0	0	NA	NA
A530054K11Rik	5.58324	5.94119	1.06411	0.991901
A530058N18Rik	0	0.396614	Inf	0.970982
A530064D06Rik	0.330674	0	0	1
A530088E08Rik	0	0.288057	Inf	0.970981
A530098C11Rik	7.12105	3.20624	0.450248	0.414547
A530099J19Rik	0	0	NA	NA
A630001G21Rik	22.977	23.773	1.03464	0.900253
A630007B06Rik	195.054	213.124	1.09264	0.433526
A630010A05Rik	0	0	NA	NA
A630033H20Rik	40.3378	39.4258	0.977391	0.950907
A630055G03Rik	28.1899	26.3655	0.935285	0.886827
A630066F11Rik	3.81215	1.74942	0.458905	0.438594
A630072M18Rik	33.8256	33.3008	0.984485	0.986115
A630073D07Rik	0	0	NA	NA
A630075F10Rik	0.885544	0.676401	0.763826	1
A630077J23Rik	0.938026	0.576114	0.614177	1
A630089N07Rik	10.8777	14.7291	1.35406	0.547837
A630095E13Rik	0	0	NA	NA
A630095N17Rik	0	0	NA	NA
A730008H23Rik	0	0	NA	NA
A730011L01Rik	311.68	300.258	0.963352	0.651678
A730015I17	0	0	NA	NA
A730017C20Rik	2.15424	1.46963	0.682201	0.802615
A730017L22Rik	43.1136	58.8817	1.36573	0.118151
A730018C14Rik	0	0	NA	NA
A730020E08Rik	3.09378	2.1543	0.696332	0.74891
A730020M07Rik	0.995048	3.3276	3.34416	0.28347
A730037C10Rik	0.830035	0	0	0.573258
A730043L09	0	0	NA	NA
A730046J19Rik	1.21773	0.288057	0.236553	0.659568
A730056A06Rik	0.276678	0.576114	2.08225	0.94782
A730069N07Rik	25.8198	29.7982	1.15408	0.555709
A730082K24Rik	0	0	NA	NA
A730085A09Rik	1.32421	2.05401	1.55112	0.752593
A730090H04Rik	7.45929	5.06875	0.679521	0.483347
A730090N16Rik	2.59896	1.8497	0.711709	0.829494
A730098P11Rik	433.921	500.352	1.1531	0.0882846
A830007P12Rik	220.085	178.709	0.811999	0.0467559
A830010M20Rik	73.5342	74.5139	1.01332	1
A830018L16Rik	0.661348	0.388344	0.587201	1
A830019L24Rik	0	0	NA	NA
A830080D01Rik	32.6109	35.1337	1.07736	0.751844
A830082N09Rik	2.48794	3.11876	1.25355	0.876021
A830093I24Rik	15.0348	14.529	0.966362	0.971237
A930001A20Rik	0	0.396614	Inf	0.970982
A930001N09Rik	59.6903	67.0491	1.12328	0.496825
A930003A15Rik	7.78478	0.864172	0.111008	0.0519238
A930003O13Rik	0	0.288057	Inf	0.970981
A930004D18Rik	32.5569	34.1482	1.04888	0.821005
A930005H10Rik	73.791	73.6833	0.99854	1
A930005I04Rik	21.7135	19.3679	0.891974	0.806799
A930006I01Rik	0	0.396614	Inf	0.970982
A930007I19Rik	13.8732	13.0263	0.938956	0.894755
A930011G23Rik	0	0.684671	Inf	0.66616
A930011O12Rik	1.10671	3.90372	3.52731	0.254189
A930012L18Rik	1.54992	1.07301	0.692305	0.913074
A930013F10Rik	74.8925	80.0659	1.06908	0.681489
A930015D03Rik	59.9761	56.2857	0.938468	0.710993
A930017M01Rik	46.5953	52.7831	1.1328	0.575837
A930018P22Rik	0.332187	0.396614	1.19395	1
A930019D19Rik	0.553357	0.576114	1.04113	1
A930038C07Rik	126.961	119.993	0.94512	0.779976
AA387883	0	0	NA	NA
AA388235	0	0	NA	NA
AA415398	19.5007	18.2495	0.935838	0.801065
AA465934	7.24028	4.17897	0.577183	0.423148
AA467197	0.553357	0	0	0.768715
AA474331	34.3625	28.9455	0.842358	0.564065
AA543186	4.4735	2.82243	0.630922	0.616039
AA545190	0	0	NA	NA
AA619741	0	0	NA	NA
AA792892	0.607352	0.576114	0.948567	1
AA960436	247.777	235.328	0.949759	0.587759
AA986860	35.7122	51.2841	1.43604	0.0859129
AA987161	6.41327	7.91599	1.23431	0.804418
Aaas	411.852	418.65	1.01651	0.879766
Aacs	327.244	320.318	0.978836	0.861066
Aadac	0	0	NA	NA
Aadacl2	0	0	NA	NA
Aadacl3	0	0	NA	NA
Aadat	0	0	NA	NA
Aagab	409.083	347.247	0.848841	0.0561743
Aak1	1841.69	1997.5	1.0846	0.143365
Aamp	1237.77	1077.04	0.870147	0.0242104
Aanat	0.939539	6.55491	6.97673	0.0217669
Aard	17.1787	18.1831	1.05847	1
Aars	1459.06	1324.75	0.907952	0.114553
Aars2	226.514	207.253	0.914968	0.552142
Aarsd1	258.078	240.414	0.931557	0.512234
Aasdh	70.1965	70.8678	1.00956	0.947759
Aasdhppt	64.6092	61.2186	0.947522	0.901878
Aass	3.86464	5.42775	1.40447	0.576141
Aatf	178.111	171.446	0.96258	0.799941
Aatk	119.253	83.5981	0.701014	0.0108375
AB099516	0	0.396614	Inf	0.970982
AB124611	48.5457	40.5326	0.834938	0.341377
Abat	388.512	426.414	1.09756	0.220297
Abca1	1072.74	930.363	0.867279	0.167135
Abca12	0	0.388344	Inf	0.970982
Abca13	1.88059	1.8497	0.983575	1
Abca14	0	0	NA	NA
Abca15	0	0	NA	NA
Abca16	0	0	NA	NA
Abca17	0.332187	0	0	1
Abca2	784.159	804.986	1.02656	0.762813
Abca3	678.941	626.32	0.922495	0.236228
Abca4	48.2586	48.2547	0.999919	0.924178
Abca5	130.637	133.161	1.01933	0.818426
Abca6	8.23015	7.26439	0.882657	0.851286
Abca7	433.157	414.825	0.957676	0.607566
Abca8a	71.0488	61.4867	0.865415	0.489323
Abca8b	21.6558	12.0739	0.557535	0.108069
Abca9	506.3	468.049	0.924448	0.308751
Abcb10	250.172	237.891	0.95091	0.578034
Abcb11	0	0	NA	NA
Abcb1a	28.4065	23.3351	0.82147	0.468397
Abcb1b	33.1657	37.827	1.14055	0.649229
Abcb4	112.148	82.0564	0.731683	0.22804
Abcb5	0	0	NA	NA
Abcb6	253.578	260.31	1.02655	0.835519
Abcb7	51.674	51.0486	0.987897	0.987578
Abcb8	453.652	414.689	0.914112	0.271101
Abcb9	109.175	109.205	1.00027	1
Abcc1	510.131	520.67	1.02066	0.788212
Abcc10	378.644	359.67	0.949891	0.491415
Abcc12	2.32142	0.784958	0.338137	0.378136
Abcc2	0.330674	1.3528	4.09105	0.530732
Abcc3	52.7926	59.7255	1.13132	0.544588
Abcc4	208.198	230.812	1.10862	0.405664
Abcc5	1102.34	1010.89	0.917038	0.261878
Abcc6	19.2802	19.0881	0.990035	1
Abcc8	5.19101	4.4881	0.864591	0.8917
Abcc9	665.127	616.197	0.926435	0.298456
Abcd1	526.888	444.735	0.844078	0.0221667
Abcd2	51.2332	59.8763	1.1687	0.434797
Abcd3	290.253	315.231	1.08606	0.314914
Abcd4	170.636	173.1	1.01444	0.886202
Abce1	304.715	340.412	1.11715	0.199355
Abcf1	1180.39	1120.91	0.949604	0.372427
Abcf2	669.239	676.658	1.01109	0.896388
Abcf3	417.704	401.375	0.960908	0.684821
Abcg1	98.9957	103.248	1.04295	0.929358
Abcg2	77.8911	86.6875	1.11293	0.453822
Abcg3	4.09034	2.93099	0.716563	0.702297
Abcg4	130.564	136.581	1.04609	0.810259
Abcg5	0.993535	0.388344	0.390871	0.824099
Abcg8	7.79234	12.3417	1.58382	0.230329
Abhd1	1.98858	0.576114	0.289711	0.582033
Abhd10	46.3065	61.2912	1.3236	0.112514
Abhd11	292.808	296.992	1.01429	0.962316
Abhd12	810.362	767.001	0.946492	0.363386
Abhd12b	0.276678	0.388344	1.40359	1
Abhd13	162.574	185.782	1.14275	0.296901
Abhd14a	257.411	284.63	1.10574	0.344821
Abhd14b	110.274	104.814	0.950491	0.611382
Abhd15	80.2043	88.5761	1.10438	0.613179
Abhd16a	719.456	718.102	0.998118	0.898458
Abhd16b	4.53268	3.99573	0.881538	0.858494
Abhd2	333.763	320.659	0.960737	0.712246
Abhd3	4.03332	4.68867	1.16248	0.945761
Abhd4	828.676	805.772	0.97236	0.580468
Abhd5	193.047	205.437	1.06418	0.620677
Abhd6	48.0351	43.3377	0.90221	0.66497
Abhd8	769.596	677.853	0.88079	0.0655438
Abi1	360.8	381.624	1.05772	0.570503
Abi2	229.425	228.013	0.993849	0.945801
Abi3	626.02	521.694	0.833351	0.0140703
Abi3bp	454.46	404.572	0.890226	0.533538
Abl1	2326.94	2370.22	1.0186	0.783608
Abl2	737.446	742.953	1.00747	0.912359
Ablim1	517.777	538.377	1.03979	0.792491
Ablim2	69.455	29.0706	0.418553	0.18937
Ablim3	114.197	83.418	0.730472	0.113383
Abo	0	0	NA	NA
Abp1	0	0	NA	NA
Abpa	0	0	NA	NA
Abpb	0	0	NA	NA
Abpd	0	0	NA	NA
Abpe	0	0	NA	NA
Abpg	0	0	NA	NA
Abpz	0	0	NA	NA
Abr	1952.41	2096.94	1.07403	0.230523
Abra	37.0437	10.0825	0.272179	0.0870956
Abt1	110.068	106.02	0.963223	0.806016
Abtb1	345.824	379.877	1.09847	0.338567
Abtb2	268.113	241.07	0.899135	0.535941
Acaa1a	402.982	383.253	0.951042	0.496861
Acaa1b	25.647	19.6394	0.765756	0.385766
Acaa2	586.876	559.125	0.952715	0.546231
Acaca	923.527	945.991	1.02432	0.715778
Acacb	270.801	208.604	0.770322	0.0477794
Acad10	53.7792	47.0195	0.874307	0.465132
Acad11	119.039	118.248	0.993355	0.832164
Acad12	26.646	21.0591	0.790331	0.393225
Acad8	242.655	245.032	1.0098	0.945128
Acad9	262.656	231.302	0.880628	0.162004
Acadl	271.907	216.004	0.794403	0.329915
Acadm	340.092	299.356	0.880221	0.148449
Acads	377.478	342.565	0.90751	0.187993
Acadsb	353.484	343.363	0.971367	0.750334
Acadvl	656.77	629.233	0.958072	0.578838
Acan	12220.5	9513.84	0.778513	0.479471
Acap1	34.9919	31.2425	0.89285	0.695524
Acap2	702.907	707.278	1.00622	0.964742
Acap3	986.487	1001.12	1.01483	0.793376
Acat1	1151.17	1124.88	0.977163	0.729202
Acat2	149.979	135.02	0.900262	0.491829
Acat3	2.87261	1.94546	0.677242	0.862089
Acbd3	608.538	662.447	1.08859	0.234981
Acbd4	262.348	255.799	0.975038	0.745275
Acbd5	144.345	193.949	1.34365	0.00391019
Acbd6	313.137	325.244	1.03866	0.731409
Acbd7	0	0	NA	NA
Accn1	1.76957	11.3561	6.41744	0.00154619
Accn2	81.5352	79.6703	0.977128	0.867138
Accn3	54.6672	76.7487	1.40393	0.22109
Accn4	6.46576	3.60739	0.557922	0.346502
Accn5	0	0	NA	NA
Accs	166.541	164.59	0.988287	0.97406
Accsl	0.276678	0	0	1
Acd	334.082	362.13	1.08396	0.379888
Ace	582.435	549.073	0.94272	0.507736
Ace2	0.993535	0	0	0.530038
Acer1	0.330674	0.388344	1.1744	1
Acer2	28.2493	39.3511	1.393	0.15761
Acer3	52.1276	46.3479	0.889125	0.586786
Ache	40.5602	16.7634	0.413295	0.0395865
Acin1	2128.31	2077.25	0.976009	0.66763
Acly	1155.83	1058.2	0.915532	0.205397
Acmsd	2.26375	5.20211	2.29801	0.306661
Acn9	17.0258	12.4502	0.731258	0.434244
Acnat1	0	0	NA	NA
Acnat2	0	0	NA	NA
Aco1	572.387	532.343	0.930041	0.287877
Aco2	3026.26	2732.39	0.902892	0.0707696
Acot1	62.5452	42.0983	0.673085	0.0957427
Acot10	0	0	NA	NA
Acot11	321.417	346.549	1.07819	0.331908
Acot12	3.1508	4.21285	1.33707	0.863923
Acot13	144.517	150.952	1.04453	0.760587
Acot2	107.195	85.3301	0.796028	0.129997
Acot3	0	0.288057	Inf	0.970981
Acot4	3.81367	1.75769	0.460891	0.438266
Acot5	0	0	NA	NA
Acot6	33.7686	30.9243	0.915773	0.748828
Acot7	301.482	309.437	1.02638	0.720473
Acot8	149.796	142.275	0.949797	0.610647
Acot9	78.7654	79.2318	1.00592	0.898606
Acox1	621.053	623.091	1.00328	0.998053
Acox2	1.21773	1.06475	0.874369	1
Acox3	302.537	338.386	1.11849	0.261374
Acoxl	2.48794	4.35473	1.75033	0.46966
Acp1	346.898	327.263	0.9434	0.489693
Acp2	532.886	471.779	0.885328	0.103864
Acp5	13789.4	11166.5	0.809788	0.169532
Acp6	164.699	169.344	1.02821	0.760873
Acpl2	769.304	830.36	1.07936	0.27087
Acpp	3.31431	3.00193	0.90575	1
Acpt	6.08044	0.964458	0.158617	0.0438545
Acr	19.8517	21.2266	1.06926	0.935034
Acrbp	65.8222	64.2625	0.976304	0.893239
Acrv1	0	0	NA	NA
Acsbg1	3.36744	2.04574	0.607508	0.652422
Acsbg2	0.332187	0	0	1
Acsf2	389.593	385.698	0.990004	0.900068
Acsf3	160.153	147.276	0.919599	0.505375
Acsl1	338.839	250.367	0.738897	0.00377482
Acsl3	89.2074	96.6668	1.08362	0.552857
Acsl4	84.8996	100.378	1.18231	0.250548
Acsl5	278.597	297.225	1.06686	0.482412
Acsl6	13.4287	13.803	1.02787	0.947214
Acsm1	0	0	NA	NA
Acsm2	0	0	NA	NA
Acsm3	2.37693	1.36107	0.572618	0.688051
Acsm4	0	0	NA	NA
Acsm5	0	0	NA	NA
Acss1	58.5327	44.4732	0.759801	0.14391
Acss2	61.0931	47.3916	0.775727	0.354033
Acss3	21.182	24.9335	1.17711	0.581296
Acta1	15991.1	3610.07	0.225756	0.142388
Acta2	2236.41	2124.44	0.949932	0.357588
Actb	27199.2	27318.3	1.00438	0.952569
Actbl2	0	0	NA	NA
Actc1	239.024	65.9499	0.275914	0.0871361
Actg1	23973.8	23760.6	0.991106	0.791549
Actg2	77.6807	64.0752	0.824854	0.341484
Actl6a	279.263	289.481	1.03659	0.843241
Actl6b	0.330674	0	0	1
Actl7a	0.885544	2.50503	2.82881	0.384168
Actl7b	1.27021	0.396614	0.312242	0.644616
Actl9	2.15424	1.64913	0.765526	0.963964
Actn1	2491.92	2605.87	1.04573	0.432899
Actn2	1142.24	296.712	0.259763	0.17921
Actn3	265.703	62.4837	0.235164	0.231353
Actn4	4064.6	4381.93	1.07807	0.159054
Actr10	201.483	228.517	1.13417	0.182539
Actr1a	1552.6	1653.15	1.06476	0.338155
Actr1b	1246.47	1261.56	1.01211	0.862278
Actr2	649.794	723.006	1.11267	0.126981
Actr3	1328.1	1251.43	0.942276	0.312584
Actr3b	60.4091	68.2403	1.12964	0.541138
Actr5	133.022	122.225	0.918832	0.601385
Actr6	13.6559	18.684	1.3682	0.375997
Actr8	337.96	345.326	1.0218	0.863476
Actrt1	0	0	NA	NA
Actrt2	0	0	NA	NA
Acvr1	382.702	442.193	1.15545	0.0588305
Acvr1b	213.914	202.623	0.947216	0.66045
Acvr1c	0.992022	0.776688	0.782934	1
Acvr2a	45.5268	43.4962	0.955396	0.970637
Acvr2b	69.7607	73.6182	1.0553	0.66742
Acvrl1	387.2	376.838	0.973238	0.701474
Acy1	220.908	206.143	0.93316	0.507985
Acy3	42.8979	42.2277	0.984377	0.879761
Acyp1	23.5446	31.4516	1.33583	0.285802
Acyp2	34.7684	34.0103	0.978196	0.947865
Ada	56.6873	51.45	0.907612	0.721646
Adad1	2.48794	2.24632	0.902881	0.978229
Adad2	0	0	NA	NA
Adal	54.7758	54.744	0.99942	0.935143
Adam10	572.885	874.061	1.52572	5.79411e-10
Adam11	127.101	96.6495	0.760416	0.0339909
Adam12	3839.06	3910.43	1.01859	0.97739
Adam15	1509.05	1554.31	1.03	0.672719
Adam17	477.692	530.888	1.11136	0.166238
Adam18	0	0	NA	NA
Adam19	1076.09	1065.45	0.990113	0.731101
Adam1a	45.0964	39.6053	0.878236	0.595752
Adam1b	0.330674	1.08128	3.26994	0.710154
Adam2	0	0	NA	NA
Adam21	1.65488	2.3338	1.41025	0.756406
Adam22	314.779	318.482	1.01176	0.970279
Adam23	247.209	281.157	1.13732	0.412552
Adam24	0	0	NA	NA
Adam25	0	0	NA	NA
Adam26a	0	0	NA	NA
Adam26b	0	0	NA	NA
Adam28	0.608865	1.36107	2.23542	0.736353
Adam29	0	0	NA	NA
Adam3	3.15383	3.33587	1.05772	1
Adam30	0.332187	0.676401	2.03621	0.948839
Adam32	1.71558	1.74942	1.01972	1
Adam33	511.138	505.044	0.988079	0.824542
Adam34	0	0	NA	NA
Adam39	0	0	NA	NA
Adam4	5.53227	4.02054	0.726743	0.613197
Adam5	1.87757	1.93719	1.03175	1
Adam6a	0	0	NA	NA
Adam6b	0.662861	0	0	0.745605
Adam7	0	0	NA	NA
Adam8	118.783	101.793	0.856967	0.236477
Adam9	513.582	516.631	1.00594	0.9761
Adamdec1	0.332187	0.388344	1.16905	1
Adamts1	508.353	487.84	0.959647	0.705262
Adamts10	2489.15	2369.43	0.951906	0.458048
Adamts12	1142.63	1051.57	0.920312	0.190225
Adamts13	6.35561	6.73895	1.06032	1
Adamts14	2047.53	2133.04	1.04176	0.485712
Adamts15	106.607	128.959	1.20966	0.164949
Adamts16	8.07183	4.55904	0.564809	0.349086
Adamts17	835.369	951.656	1.1392	0.0481605
Adamts18	447.582	419.917	0.938189	0.376526
Adamts19	11.5457	5.53631	0.47951	0.139849
Adamts2	3871.04	4411.37	1.13958	0.0560944
Adamts20	50.6761	25.7889	0.508896	0.372546
Adamts3	420.559	427.403	1.01627	0.923976
Adamts4	667.777	665.5	0.996589	0.967442
Adamts5	403.301	350.267	0.868499	0.100401
Adamts6	95.6635	134.354	1.40445	0.00986463
Adamts7	355.993	366.897	1.03063	0.814963
Adamts8	94.2451	91.0171	0.965749	0.985571
Adamts9	1066.76	1040.18	0.975083	0.723557
Adamtsl1	568.831	530.987	0.93347	0.600307
Adamtsl2	37.5718	28.9925	0.771654	0.236904
Adamtsl3	115.608	97.5707	0.843977	0.613502
Adamtsl4	285.172	230.179	0.807158	0.0222116
Adamtsl5	259.501	266.895	1.02849	0.885468
Adap1	34.9249	32.8708	0.941185	0.904198
Adap2	49.6409	50.4979	1.01726	0.967833
Adar	411.911	437.063	1.06106	0.481868
Adarb1	772.321	854.766	1.10675	0.144853
Adarb2	5.19641	4.19177	0.806667	0.872138
Adat1	55.043	48.8076	0.886719	0.538478
Adat2	75.7275	72.902	0.962689	0.820003
Adat3	76.0454	97.4008	1.28082	0.101259
Adc	179.497	189.592	1.05624	0.690095
Adck1	148.894	144.117	0.967918	0.752177
Adck2	230.41	212.813	0.923626	0.392027
Adck3	442.083	276.495	0.625436	0.159125
Adck4	306.996	293.824	0.957092	0.590824
Adck5	276.068	231.424	0.838286	0.0779629
Adcy1	89.1958	73.7905	0.827287	0.260931
Adcy10	2.20975	3.1897	1.44347	0.647157
Adcy2	409.527	378.743	0.924831	0.29849
Adcy3	1084.44	1047.33	0.965785	0.643587
Adcy4	353.013	316.361	0.896174	0.192694
Adcy5	475.963	453.513	0.952832	0.508493
Adcy6	1973.71	1904.06	0.964712	0.554099
Adcy7	622.03	556.319	0.894361	0.371177
Adcy8	2.76614	4.4881	1.62252	0.561399
Adcy9	320.965	375.166	1.16887	0.0704522
Adcyap1	0	0.676401	Inf	0.667563
Adcyap1r1	8.77291	5.98707	0.68245	0.646075
Add1	2189.67	2083.03	0.9513	0.346589
Add2	56.0542	44.7706	0.798701	0.56644
[truncated: 20,622 more rows]
