# Supplementary material for: MicroRNA miR-23a cluster promotes osteocyte differentiation by regulating TGF-β signalling in osteoblasts
Source: Nat Commun. 2017 Apr 11;8:15000. doi: 10.1038/ncomms15000 (PMC5394267; doi:10.1038/ncomms15000)
Supplement: Supplementary Data 2 — List of differentially expressed genes in Col1a1-miR-23aC mice and WT littermates. [file ncomms15000-s3.xlsx]

## Sheet: Sheet1
ID	FPKM_WT	FPKM_23aC	foldChange_23aC/WT	pval_TSvsWT
2010111I01Rik	454.557	723.961	1.59267	9.03974e-11
2010300C02Rik	191.94	127.471	0.664121	0.000232145
2210016F16Rik	284.273	217.418	0.764821	0.00548726
2210403K04Rik	296.784	429.871	1.44843	3.65178e-06
2310046A06Rik	237.337	290.859	1.22551	0.0356508
4931428F04Rik	142.594	109.117	0.765231	0.0333302
8430408G22Rik	129.006	178.226	1.38154	0.0144236
Aatk	119.253	83.5981	0.701014	0.0108375
Acacb	270.801	208.604	0.770322	0.0477794
Acbd5	144.345	193.949	1.34365	0.00391019
Acsl1	338.839	250.367	0.738897	0.00377482
Adam10	572.885	874.061	1.52572	5.79411e-10
Adam11	127.101	96.6495	0.760416	0.0339909
Adssl1	209.263	114.216	0.545801	0.0368699
Agpat3	580.414	415.21	0.715368	9.73389e-05
Akap12	753.285	602.112	0.799314	0.0040432
Akt3	352.065	510.21	1.44919	3.5195e-06
Aldh1l2	790.092	592.263	0.749612	3.42185e-05
Aldoa	5688.88	4273.82	0.751258	0.0373769
Alg3	276.556	362.226	1.30978	0.00282692
Alx1	111.28	144.629	1.29968	0.0238214
Ank	3331.32	4311.59	1.29426	0.0143368
Ankrd28	753.091	985.126	1.30811	7.30878e-05
Ap3m1	274.577	343.993	1.25281	0.010013
Aplp1	161.233	219.431	1.36096	0.00302843
Arhgap12	100.282	141.925	1.41526	0.00637941
Arhgap24	398.539	606.025	1.52062	4.1524e-08
Arhgef6	382.026	458.837	1.20106	0.0391739
Arid3a	215.304	276.389	1.28371	0.0107229
Asap2	263.565	319.454	1.21205	0.0268944
Azin1	406.623	520.9	1.28104	0.00107025
B4galnt3	766.122	939.073	1.22575	0.0028986
Bcl7c	290.843	232.356	0.798907	0.0202166
Bglap	12827.8	6890.09	0.53712	6.72094e-05
Bglap2	5624.03	3770.2	0.670373	0.0107401
Bin1	930.021	638.042	0.686051	0.029918
Bmp3	675.45	922.945	1.36641	0.000631062
Bmp8a	407.011	615.997	1.51347	3.63254e-07
Bmpr2	449.267	551.206	1.2269	0.00637136
Brsk1	140.794	176.068	1.25054	0.0337545
Btaf1	273.626	331.857	1.21281	0.040989
Cacnb3	827.891	1072.27	1.29518	0.000106277
Cadm1	1324.72	1720.48	1.29874	7.83368e-06
Ccdc56	336.438	267.931	0.796374	0.010477
Ccdc88a	220.432	270.053	1.22511	0.0217744
Ccnd2	4073.8	5277.06	1.29536	0.000302909
Cd151	888.711	1354.62	1.52425	1.01246e-10
Cd163	105.088	144.192	1.3721	0.0135015
Cd1d1	260.957	333.936	1.27966	0.0046725
Cd200	614.134	852.638	1.38836	1.56542e-05
Cd2ap	422.413	522.003	1.23577	0.00503483
Cdh2	1579.49	1971.61	1.24826	0.0063199
Cdkn1a	1505.46	1881.2	1.24958	0.000373565
Cdr2l	1698.38	2065.67	1.21626	0.000744919
Celsr1	132.782	222.189	1.67334	2.08274e-06
Chn2	135.594	179.693	1.32523	0.0169788
Cilp2	603.275	392.154	0.650042	0.0392751
Cks2	115.415	154.74	1.34072	0.0160054
Cldn5	231.805	172.125	0.742542	0.0402946
Cmklr1	276.686	361.666	1.30714	0.00806849
Col10a1	1027.48	40.4491	0.0393672	0.0309533
Col13a1	2115.81	2563.23	1.21146	0.0241702
Col22a1	4617.97	5866.22	1.2703	3.26492e-06
Col24a1	2662.25	3715.46	1.39561	1.39654e-05
Col25a1	135.539	223.14	1.64632	2.8489e-06
Coro1a	223.508	171.162	0.765797	0.0495093
Coro6	151.948	80.0443	0.526788	9.52172e-05
Creb5	101.745	178.484	1.75424	1.32655e-05
Csf2rb2	109.937	83.1993	0.756793	0.0425376
Ctsh	393.888	500.952	1.27181	0.00366216
D16Ertd472e	182.807	229.721	1.25664	0.029546
D2hgdh	135.003	102.779	0.761312	0.0325076
Dcbld2	326.164	402.861	1.23515	0.0126849
Ddx19b	220.936	272.89	1.23516	0.0364613
Dgcr8	409.718	545.03	1.33026	0.000176562
Dgkh	105.161	135.077	1.28448	0.0456764
Dkk1	641.463	948.99	1.47941	3.16002e-05
Dlx3	873.786	1076.27	1.23173	0.00134826
Dmp1	9792.68	17931.7	1.83113	2.1024e-18
Dnm3os	298.314	395.933	1.32724	0.000805793
Dock4	384.744	466.313	1.21201	0.0148693
Dok5	139.219	182.035	1.30755	0.0164893
Dos	161.747	201.45	1.24546	0.0424062
Dusp14	104.335	147.464	1.41337	0.0186965
Dusp23	102.018	75.4153	0.739234	0.0460525
Dusp6	374.699	552.081	1.4734	5.33249e-07
Ebf3	329.335	261.172	0.793029	0.00962551
Ece1	1485.63	1915.84	1.28958	1.20558e-05
Efna5	764.647	921.076	1.20458	0.00723946
Ehbp1l1	1051.9	770.712	0.732685	0.0151035
Emid2	742.19	543.524	0.732325	0.0138181
Emilin2	192.339	149.022	0.77479	0.0210755
Enho	125.122	89.7857	0.717587	0.0285544
Enpp6	293.01	435.494	1.48628	0.000126343
Epha3	438.128	542.825	1.23896	0.00326792
Eps8	128.502	94.9168	0.738642	0.0257266
F630110N24Rik	465.066	347.133	0.746416	0.0261139
Fabp4	499.759	341.303	0.682936	1.40955e-05
Fam102b	382.163	498.311	1.30392	0.000604157
Fam160a1	285.185	393.167	1.37864	0.00478394
Fam63b	437.856	536.712	1.22577	0.0141432
Fat1	7391.22	9259.47	1.25277	1.65788e-05
Fat3	2042.67	2499.83	1.2238	0.0446173
Fbxo28	410.142	552.74	1.34768	0.000122319
Fign	110.225	201.085	1.82432	4.60194e-05
Filip1l	392.871	516.539	1.31478	0.0309807
Fkbp7	311.629	442.229	1.41909	4.28589e-05
Fli1	266.022	319.642	1.20156	0.0420559
Foxd1	208.841	157.262	0.753023	0.0370195
Foxo4	390.503	290.912	0.744967	0.00074323
Frmd4b	450.061	551.304	1.22496	0.0105594
Frzb	162.85	300.037	1.84242	2.36026e-10
Fth1	6017.51	4657.4	0.773975	8.58353e-07
Galnt3	116.177	165.886	1.42788	0.00284819
Galnt5	226.681	285.292	1.25856	0.0415202
Galnt7	159.045	216.104	1.35876	0.00445453
Gatsl2	293.895	215.11	0.731929	0.0288011
Glt8d1	307.863	369.82	1.20125	0.0333499
Gmpr	158.851	110.211	0.6938	0.00937492
Gnai1	140.283	186.456	1.32914	0.00802275
Gnb5	263.266	323.878	1.23023	0.027987
Gpc4	558.699	684.392	1.22497	0.00341895
Gpcpd1	179.12	226.936	1.26695	0.0305719
Gpha2	134.928	91.3546	0.677059	0.00257092
Gpr133	1554.37	1226.44	0.789028	7.25904e-05
Gpr30	156.727	236.556	1.50935	0.000105022
Heatr2	170.994	212.117	1.24049	0.0447702
Hipk1	2024.77	2441.02	1.20558	0.00127212
Hivep2	726.957	876.998	1.2064	0.0184691
Hmgn3	241.374	326.654	1.35331	0.00106869
Hpcal1	325.58	442.57	1.35933	0.00315228
Hpgd	274.163	507.088	1.84959	8.17636e-12
Hrc	458.803	198.743	0.433179	0.0482061
Ifitm1	148.196	103.155	0.696072	0.00275304
Ift57	249.56	358.486	1.43647	5.4638e-05
Ihh	186.582	99.4346	0.532925	0.0458207
Ing3	108.845	143.716	1.32038	0.0307323
Irx3	593.166	722.439	1.21794	0.00537569
Irx5	699.849	992.692	1.41844	5.3803e-06
Isca1	496.633	353.273	0.711335	3.13053e-05
Itgb1bp1	202.883	249.982	1.23215	0.0355867
Itm2c	3504.56	2789.33	0.795914	2.57748e-05
Jak2	369.495	489.927	1.32593	0.000447995
Kalrn	744.801	975.979	1.31039	4.09171e-05
Kank1	1232.92	1546.71	1.25452	0.000135598
Kcnh2	178.964	317.009	1.77136	2.64279e-09
Kif2a	133.117	103.318	0.776149	0.0477301
Kif4	145.005	191.154	1.31826	0.0121954
Klf12	249	314.277	1.26216	0.0134877
Klhl33	116.611	81.5393	0.69924	0.00926534
Kpna1	127.21	162.246	1.27542	0.035296
Ksr1	272.611	182.645	0.669984	0.0150031
Larp6	233.399	285.964	1.22521	0.0308941
Lin7c	184.348	239.303	1.29811	0.00652531
Lipc	307.394	178.788	0.581623	2.9538e-06
Lpar3	198.801	265.625	1.33613	0.00265276
Lrrc1	312.369	394.412	1.26265	0.00542214
Lrrc16a	859.888	1307.63	1.52069	2.25845e-11
Macrod1	155.84	95.2337	0.611099	0.0345404
Marcks	514.379	392.332	0.762731	0.000955113
Mbd2	799.826	990.836	1.23881	0.0103281
Mbd5	241.905	320.328	1.32418	0.0238505
Mbnl1	808.82	1075.99	1.33032	8.46365e-06
Mdfi	1026.75	737.762	0.718539	7.07295e-07
Megf10	315.807	466.265	1.47642	7.46608e-05
Miat	636.354	886.391	1.39292	0.000667237
Mlycd	204.668	157.161	0.767882	0.0250135
Mmp16	344.009	486.333	1.41372	1.16707e-05
Morn4	111.319	143.504	1.28912	0.0493126
Mpv17	296.568	363.516	1.22574	0.0198099
Mrpl11	197.322	150.297	0.761685	0.0148097
Mst1r	532.089	414.02	0.778103	0.0425961
Mt1	1024.67	765.237	0.746813	0.0425767
Mt3	266.597	201.108	0.754352	0.0344183
Naa35	213.884	261.225	1.22134	0.0494065
Nav3	535.568	671.474	1.25376	0.00154717
Ndn	770.371	587.65	0.762813	0.00847285
Ndrg1	808.254	977.401	1.20928	0.0131024
Ndrg4	600.36	728.621	1.21364	0.00593469
Ndufs4	178.231	130.744	0.733564	0.0093153
Nfatc2	957.511	1571.51	1.64124	0.0141235
Nfil3	125.779	164.349	1.30665	0.020273
Ngef	166.765	124.991	0.749504	0.00831009
Nmt2	183.355	250.103	1.36404	0.0112614
Notum	158.149	100.541	0.635736	0.000286621
Nupr1	1161.88	851.027	0.732455	7.42493e-07
Nusap1	110.257	141.941	1.28737	0.0343122
Obsl1	1962.37	1523.32	0.776261	0.00250637
Olfm1	345.087	485.364	1.4065	2.36608e-05
Omd	157.052	248.611	1.58298	0.000156063
Otud6b	179.839	220.087	1.2238	0.0468403
Pafah1b2	583.798	700.583	1.20004	0.00796678
Pcdh18	538.453	772.538	1.43474	0.000118864
Pcdh7	446.797	798.691	1.78759	5.5282e-16
Pcdhgc3	1483.19	1808.26	1.21917	0.00266101
Pdgfc	332.358	422.817	1.27217	0.00453688
Peg13	234.595	297.402	1.26773	0.00816298
Phospho1	383.847	306.648	0.798881	0.0141855
Pi4k2b	156.577	205.313	1.31126	0.0137551
Pigc	142.651	186.032	1.30411	0.0271708
Pik3ip1	891.379	1196.03	1.34177	5.14932e-06
Pla2g4b	132.417	97.6259	0.737263	0.0233878
Plekha1	346.887	424.907	1.22491	0.00836259
Plekhj1	236.423	183.637	0.776729	0.0139881
Plekhm3	192.592	238.709	1.23945	0.0394387
Pls3	569.354	774.678	1.36063	1.01709e-05
Ppargc1b	140.872	107.251	0.761336	0.0237176
Ppp1cb	222.347	274.084	1.23269	0.0263432
Ppp3ca	479.345	584.641	1.21967	0.00684822
Prdm16	149.009	105.593	0.708632	0.0234082
Prss23	397.453	294.201	0.740215	0.0377717
Psenen	401.302	502.841	1.25302	0.00310348
Ptk2b	248.694	198.893	0.799751	0.0313359
Ptprm	954.051	1160.25	1.21613	0.00235752
Ptprz1	661.158	1035.32	1.56592	2.29054e-11
Pygl	231.645	166.07	0.716915	0.0323615
R3hdm1	794.551	979.015	1.23216	0.00151669
Rab11fip4	629.83	474.65	0.753617	0.0313343
Rad23a	335.218	251.479	0.750196	0.00216029
Ramp1	472.383	598.656	1.26731	0.00157103
Ranbp3l	108.895	180.237	1.65514	2.50532e-05
Rap2b	234.301	176.85	0.754798	0.00749559
Rapgef4	225.719	304.216	1.34776	0.00183148
Raph1	1290.97	1552.53	1.20261	0.00205771
Rasgrp2	121.935	77.7662	0.637768	0.0012159
Rassf4	329.392	432.757	1.31381	0.00280178
Rbm19	256.943	202.661	0.788738	0.0122849
Rbm38	187.611	111.532	0.594484	0.0265154
Rbp1	335.379	222.77	0.664233	0.0213475
Rfxap	205.596	150.555	0.732286	0.00336915
Rhbdl2	334.221	417.916	1.25042	0.0429416
Rnf150	356.725	445.26	1.24819	0.00394794
Rnf168	165.733	201.9	1.21822	0.048058
Robo2	723.804	1095.79	1.51393	9.65955e-11
Rom1	286.595	446.87	1.55924	1.01295e-07
Rps29	5026.97	3961.46	0.788042	0.0309524
Rtcd1	295.299	365.015	1.23609	0.0163708
Ryk	1415.91	1762.69	1.24491	0.00324533
Scara5	160.57	111.875	0.696734	0.0247848
Scin	125.11	75.5612	0.603958	0.0136763
Scrn1	138.716	192.375	1.38682	0.00460584
Sema3a	206.734	309.883	1.49894	2.38954e-05
Sema3d	477.139	686.725	1.43925	1.81921e-07
Sema3g	117.256	77.7654	0.663212	0.00354632
Serinc1	828.045	1001.16	1.20906	0.00537337
Siglec15	265.302	182.429	0.687628	0.0111751
Slc30a4	117.809	150.622	1.27853	0.0456465
Slc39a10	256.557	309.593	1.20672	0.0274789
Slc44a1	935.071	1158.67	1.23913	0.000812342
Slc48a1	919.941	1129.13	1.22739	0.00204484
Slc9a2	164.718	229.638	1.39413	0.015345
Slco3a1	246.923	321.364	1.30148	0.00451698
Smcr7	226.95	170.882	0.752952	0.0125727
Smox	679.036	823.707	1.21305	0.00279087
Smpd1	567.637	763.042	1.34424	1.9781e-05
Sned1	796.846	609.255	0.764584	0.000121251
Snx30	735.828	926.681	1.25937	0.000579542
Snx7	345.569	422.794	1.22347	0.0153046
Socs2	189.964	239.879	1.26276	0.0256467
Speg	669.885	488.995	0.729969	0.0296644
Sqle	273.264	360.913	1.32075	0.0469437
Stim2	325.208	436.026	1.34076	0.000457567
Stox2	867.812	1069.03	1.23187	0.0010942
Stxbp2	232.799	183.826	0.789634	0.0169438
Sypl	131.955	179.991	1.36403	0.00617236
Taok1	358.993	450.133	1.25388	0.004416
Tcn2	982.138	1240.36	1.26292	0.00278306
Tdrd9	112.519	86.1954	0.766052	0.0436539
Tgfb1	2977.02	3793.09	1.27412	0.0106581
Tgm2	1031.59	744.719	0.721913	4.89139e-07
Tmem104	403.408	502.981	1.24683	0.00801847
Tmem123	586.602	720.468	1.22821	0.01037
Tmem143	160.542	117.997	0.734995	0.0121292
Tmem151a	104.321	152.731	1.46404	0.00228057
Tmsb10	2019.88	1543.24	0.764028	0.0379803
Tmtc2	726.065	887.873	1.22285	0.00204356
Tnfrsf11b	115.707	174.459	1.50776	0.0365533
Tnfrsf18	123.522	94.3615	0.763922	0.0462616
Tor2a	567.028	450.932	0.795255	0.00181201
Tpbg	598.523	718.378	1.20025	0.00851854
Traf1	113.76	85.623	0.752661	0.0444647
Trib2	673.256	809.751	1.20274	0.00616709
Tspan13	155.376	109.135	0.702392	0.0213945
Tspan17	260.067	319.639	1.22907	0.0426246
Tubb3	198.54	253.209	1.27535	0.0143538
Ube2ql1	131.828	183.884	1.39488	0.00417743
Ubn2	480.091	576.442	1.20069	0.0131265
Uqcc	190.542	138.179	0.725189	0.00610568
Usp2	118.906	89.0469	0.748885	0.0384136
Ust	362.542	581.963	1.60523	2.50285e-07
Vezf1	743.452	893.667	1.20205	0.00587981
Vhl	234.442	183.885	0.784352	0.0178514
Vit	648.438	1051.78	1.62202	2.33868e-13
Vps4b	263.373	327.696	1.24423	0.0227604
Vps54	121.763	170.655	1.40153	0.00555594
Whrn	317.977	382.737	1.20366	0.0274064
Wls	743.628	934.275	1.25637	0.000597901
Wnk2	138.457	91.0878	0.657876	0.0390016
X99384	927.09	1137.76	1.22724	0.00117927
Zdhhc14	107.188	139.504	1.30149	0.0415799
