# Supplementary material for: MicroRNA miR-23a cluster promotes osteocyte differentiation by regulating TGF-β signalling in osteoblasts
Source: Nat Commun. 2017 Apr 11;8:15000. doi: 10.1038/ncomms15000 (PMC5394267; doi:10.1038/ncomms15000)
Supplement: Supplementary Data 3 — List of predicted targets of miR-23a, miR-27a and miR-24-2 among differentially expressed genes. [file ncomms15000-s4.xlsx]

## Sheet: miR-targets
id	foldChange_23aC/WT	P-value	target miR
Ptk2b	0.799751	0.0313359	23
Akap12	0.799314	0.0040432	23
Tor2a	0.795255	0.00181201	23
Ebf3	0.793029	0.00962551	23,27,24
Plekhj1	0.776729	0.0139881	27
Marcks	0.762731	0.000955113	23,27
Rap2b	0.754798	0.00749559	23,27
Foxo4	0.744967	0.00074323	23
Ndufs4	0.733564	0.0093153	27
Gatsl2	0.731929	0.0288011	24
Uqcc	0.725189	0.00610568	27
Mdfi	0.718539	7.07295e-07	23,27
Agpat3	0.715368	9.73389e-05	24
Prdm16	0.708632	0.0234082	27
Aldh1a2	0.663586	0.0316867	23
Rxrg	0.638206	0.041818	23
Dkk2	0.580935	0.00802434	27
Ihh	0.532925	0.0458207	23
Pkia	0.503931	0.0342548	23, 27
Reln	0.472856	0.0290173	27
Tmem25	0.467869	0.0133982	27
Fam78a	0.428089	0.000905474	27
Prkaa2	0.326607	0.00244473	27
Lhx8	0	0.0171289	27
24 genes
description :[ fold change < 0.8], [P<0.05]
